# Supplementary material for: A Glimpse of the First Eight Months of the COVID-19 Literature on Microsoft Academic Graph: Themes, Citation Contexts, and Uncertainties
Source: Front Res Metr Anal. 2020 Dec 23;5:607286. doi: 10.3389/frma.2020.607286 (PMC8025977; doi:10.3389/frma.2020.607286)
Supplement: Supplementary file 1 [file table1.xlsx]

## Sheet: Sheet1
MAG ID	M	C-L	C-D	Harmonic	Citations	NR	Title	Reference
3006967091	9.0823	0.2421	0.1342	0.256581	60	32	2019 novel coronavirus of pneumonia in wuhan china emerging attack and management strategies	She Jun 2020-FEB Clinical and translational medicine V9 P1 DOI 10.1186/S40169-020-00271-Z
3033364035	5.7483	0.0198	0.2602	0.0550234	19	105	covid 19 from epidemiology to treatment	Pericas M 2020-JUN European Heart Journal V41 P2092 DOI 10.1093/EURHEARTJ/EHAA462
3036326077	4.594	0.0164	0.3032	0.0465178	4	116	the laboratory's role in combating covid 19	Fang B 2020-JUN Critical Reviews in Clinical Laboratory Sciences V0 P1 DOI 10.1080/10408363.2020.1776675
3006282354	3.5313	0.1053	0.2091	0.206012	11	57	structural modeling of 2019 novel coronavirus ncov spike protein reveals a proteolytically sensitive activation loop as a distinguishing feature compared to sars cov and related sars like coronaviruses	Jaimes J 2020-FEB bioRxiv V0 P DOI 10.1101/2020.02.10.942185
3035754070	2.9841	0.0103	0.1375	0.0286546	0	80	covid 19 and the cardiovascular system a review of current data summary of best practices outline of controversies and illustrative case reports	Prasad A 2020-JUN American Heart Journal V226 P174 DOI 10.1016/J.AHJ.2020.06.009
3028751559	2.2768	0.0082	0.2385	0.0236998	1	123	the epidemiology and therapeutic options for the covid 19	Li J 2020-JUN Precision Clinical Medicine V3 P71 DOI 10.1093/PCMEDI/PBAA017
3037777580	1.7963	0.0062	0.1741	0.0179007	1	56	rheumatology practice amidst the covid 19 pandemic a pragmatic view	Romao V 2020-JUN RMD Open V6 P DOI 10.1136/RMDOPEN-2020-001314
3032928719	1.7873	0.0068	0.17	0.0195439	0	104	covid 19 breakthroughs separating fact from fiction	Dhillon P 2020-JUN FEBS Journal V0 P DOI 10.1111/FEBS.15442
3036140173	1.6837	0.0062	0.17	0.017882	0	134	coronavirus disease 2019 covid 19 a short review on hematological manifestations	Slomka A 2020-JUN Pathogenetics V9 P493 DOI 10.3390/PATHOGENS9060493
3033243614	1.3376	0.0048	0.1762	0.0139693	0	51	extrapulmonary and atypical clinical presentations of covid 19	Abobaker A 2020-JUN Journal of Medical Virology V0 P DOI 10.1002/JMV.26157
3036886562	1.1936	0.0041	0.1696	0.0119695	0	29	covid 19 and advanced practice registered nurses frontline update	Diezsampedro Ana 2020-JUN The Journal for Nurse Practitioners V0 P DOI 10.1016/J.NURPRA.2020.06.014
3039476797	1.0391	0.0034	0.15	0.00994211	0	157	covid 19 progress in diagnostics therapy and vaccination	Liu Xue 2020-JUN Theranostics V10 P7821 DOI 10.7150/THNO.47987
3035971111	1.0117	0.0034	0.1476	0.00993769	0	42	gastrointestinal manifestations of covid 19	Ouali S 2020-JUN Cleveland Clinic Journal of Medicine V0 P DOI 10.3949/CCJM.87A.CCC049
3044931581	0.7891	0.0027	0.1367	0.00791655	0	45	sars cov 2 infection in children	Cokugras H 2020-JUN Turk Pediatri Arsivi-turkish Archives of Pediatrics V55 P95 DOI 10.14744/TURKPEDIATRIARS.2020.20270
3036299138	0.5792	0.0021	0.1278	0.00617612	1	44	targeting cytokine storm to manage patients with covid 19 a mini review	Roshanravan N 2020-JUN Archives of Medical Research V0 P DOI 10.1016/J.ARCMED.2020.06.012
3036482760	0.5788	0.0021	0.1465	0.00618883	6	102	severe covid 19 and aging are monocytes the key	Pence B 2020-JUN Geroscience V42 P1051 DOI 10.1007/S11357-020-00213-0
3037103256	0.5772	0.0021	0.1801	0.00620507	0	14	pediatric case of severe covid 19 with shock and multisystem inflammation	Nguyen D 2020-JUN Cureus V12 P DOI 10.7759/CUREUS.8915
3033462763	0.3571	0.0014	0.1322	0.00413993	0	46	covid 19 pandemic and paediatric population with special reference to congenital heart disease	Malviya A 2020-JUN Indian heart journal V72 P141 DOI 10.1016/J.IHJ.2020.06.001
3036315910	0.213	0.0007	0.1401	0.00208275	0	13	strategies for successful catheterization laboratory recovery from the covid 19 pandemic	Poulin M 2020-JUN Jacc-cardiovascular Interventions V13 P1951 DOI 10.1016/J.JCIN.2020.06.032
3036932243	0.2001	0.0007	0.1471	0.0020828	0	219	sars cov 2 an update on potential antivirals in light of sars cov antiviral drug discoveries	Elshabrawy H 2020-JUN Vaccine V8 P335 DOI 10.3390/VACCINES8020335
