# Supplementary material for: A Glimpse of the First Eight Months of the COVID-19 Literature on Microsoft Academic Graph: Themes, Citation Contexts, and Uncertainties
Source: Front Res Metr Anal. 2020 Dec 23;5:607286. doi: 10.3389/frma.2020.607286 (PMC8025977; doi:10.3389/frma.2020.607286)
Supplement: Supplementary file 2 [file datasheet1.zip]

Archive with 1 entries (1 files):
- covid19_contexts_n111360.csv
