# Supplementary material for: A Glimpse of the First Eight Months of the COVID-19 Literature on Microsoft Academic Graph: Themes, Citation Contexts, and Uncertainties
Source: Front Res Metr Anal. 2020 Dec 23;5:607286. doi: 10.3389/frma.2020.607286 (PMC8025977; doi:10.3389/frma.2020.607286)
Supplement: Supplementary file 2 [file datasheet1.zip › covid19_contexts_n111360.csv]

project	citer_id	citer_year	ref_id	ref	type	context	E_entropy	H_entropy	T_entropy
covid19a	3001897055	2020-JAN	2306794997	Su S, 2016, Trends in Microbiology, V24, P490, DOI 10.1016/J.TIM.2016.03.003	context	4 Four viruses -229E, OC43, NL63, and HKU1 -are prevalent and typically cause common cold symptoms in immunocompetent individuals. 4 The two other strains -severe acute respiratory syndrome coronavirus (SARS-CoV) and Middle East respiratory syndrome coronavirus (MERS-CoV) -are zoonotic in origin and have been linked to sometimes fatal illness.	0	0	0
covid19a	3001897055	2020-JAN	2306794997	Su S, 2016, Trends in Microbiology, V24, P490, DOI 10.1016/J.TIM.2016.03.003	context	4 Four viruses -229E, OC43, NL63, and HKU1 -are prevalent and typically cause common cold symptoms in immunocompetent individuals. 4 The two other strains -severe acute respiratory syndrome coronavirus (SARS-CoV) and Middle East respiratory syndrome coronavirus (MERS-CoV) -are zoonotic in origin and have been linked to sometimes fatal illness.	0	0	0
covid19a	3001897055	2020-JAN	2166867592	Zaki AM, 2012, The New England Journal of Medicine, V367, P1814, DOI 10.1056/NEJMOA1211721	context	9 Given the high prevalence and wide distribution of coronaviruses, the large genetic diversity and frequent recombination of their genomes, and increasing human-animal interface activities, novel coronaviruses are likely to emerge periodically in humans owing to frequent cross-species infections and occasional spillover events.	0	0.1727	0
covid19a	3001897055	2020-JAN	2257005270	Jonsdottir HR, 2016, Virology Journal, V13, P24, DOI 10.1186/S12985-016-0479-5	context	13 Our study showed that initial propagation of human respiratory secretions onto human airway epithelial cell cultures, followed by transmission electron microscopy and whole genome sequencing of culture supernatant, was successfully used for visualization and detection of new human coronavirus that can possibly elude identification by traditional approaches.	0	0.5091	0
covid19a	3001897055	2020-JAN	2257005270	Jonsdottir HR, 2016, Virology Journal, V13, P24, DOI 10.1186/S12985-016-0479-5	context	13 Prior to infection, apical surfaces of the human airway epithelial cells were washed three times with phosphate-buffered saline; 150 μl of supernatant from bronchoalveolar-lavage fluid samples was inoculated onto the apical surface of the cell cultures.	0	0	0
covid19a	3001897055	2020-JAN	2257005270	Jonsdottir HR, 2016, Virology Journal, V13, P24, DOI 10.1186/S12985-016-0479-5	context	In addition, unbiased, high-throughput sequencing, described previously, 13 was used to discover microbial sequences not identifiable by the means described above.	0	0.5196	0.2101
covid19a	3001897055	2020-JAN	2257005270	Jonsdottir HR, 2016, Virology Journal, V13, P24, DOI 10.1186/S12985-016-0479-5	context	The supernatant was inoculated on human airway epithelial cells, 13 which had been obtained from airway specimens resected from patients undergoing surgery for lung cancer and were confirmed to be specialpathogen-free by NGS. 14 Human airway epithelial cells were expanded on plastic substrate to generate passage-1 cells and were subsequently plated at a density of 2.5×10 5 cells per well on perme…	0	0	0
covid19a	3001897055	2020-JAN	2903899730	Cui J, 2019, Nature Reviews Microbiology, V17, P181, DOI 10.1038/S41579-018-0118-9	context	5 SARS-CoV was the causal agent of the severe acute respiratory syndrome outbreaks in 2002 and 2003 in Guangdong Province, China.	0	0	0
covid19a	3001897055	2020-JAN	2903899730	Cui J, 2019, Nature Reviews Microbiology, V17, P181, DOI 10.1038/S41579-018-0118-9	context	5, 10 In late December 2019, several local health facilities reported clusters of patients with pneumonia of unknown cause that were epidemiologically linked to a seafood and wet animal wholesale market in Wuhan, Hubei Province, China. 11 On December 31, 2019, the Chinese Center for Disease Control and Prevention (China CDC) dispatched a rapid response team to accompany Hubei provincial and Wuhan…	0.1161	0.1161	0
covid19a	3002108456	2020-JAN	2909194930	Song Z, 2019, Viruses, V11, P59, DOI 10.3390/V11010059	context	5, 18 At data cutoff for this study, mortality of the 99 included patients infected by 2019nCoV was 11%, resembling that in a previous study.	0	0	0
covid19a	3002108456	2020-JAN	2909194930	Song Z, 2019, Viruses, V11, P59, DOI 10.3390/V11010059	context	Four patients used an invasive ventilator to assist ventilation for 3-20 days (median 17 [12] [13] [14] [15] [16] [17] [18] [19] ).	0	0	0
covid19a	3002108456	2020-JAN	2999318660	Lu H, 2020, Journal of Medical Virology, V92, P401, DOI 10.1002/JMV.25678	context	[1] [2] [3] In this study, we did a comprehensive exploration of the epidemiology and clinical features of 99 patients with confirmed 2019nCoV pneumonia admitted to Jinyintan Hospital, Wuhan, which admitted the first patients with 2019nCoV to be reported on.	0	0	0
covid19a	3002108456	2020-JAN	2999318660	Lu H, 2020, Journal of Medical Virology, V92, P401, DOI 10.1002/JMV.25678	context	[1] [2] [3] Most patients worked at or lived around the local Huanan seafood wholesale market, where live animals were also on sale.	0	0.5307	0
covid19a	3002108456	2020-JAN	3001118548	Huang C, 2020, The Lancet, V395, P497, DOI 10.1016/S0140-6736(20)30183-5	context	19 (19%) patients were also treated with methylpred nisolone sodium succinate, methylprednisolone, and dexametha sone for 3-15 days (median 5 [3] [4] [5] [6] [7] ).	0	0	0
covid19a	3002108456	2020-JAN	3001118548	Huang C, 2020, The Lancet, V395, P497, DOI 10.1016/S0140-6736(20)30183-5	context	3 However, additional deaths might occur in those still hospitalised.	0	0.1715	0.5592
covid19a	3002108456	2020-JAN	3001118548	Huang C, 2020, The Lancet, V395, P497, DOI 10.1016/S0140-6736(20)30183-5	context	3 RTPCR detection reagents were provided by the four institutions.	0	0	0
covid19a	3002108456	2020-JAN	3001118548	Huang C, 2020, The Lancet, V395, P497, DOI 10.1016/S0140-6736(20)30183-5	context	The duration of antibiotic treatment was 3-17 days (median 5 days [IQR [3] [4] [5] [6] [7] ).	0	0	0
covid19a	3002108456	2020-JAN	3001118548	Huang C, 2020, The Lancet, V395, P497, DOI 10.1016/S0140-6736(20)30183-5	context	[1] [2] [3] In this study, we did a comprehensive exploration of the epidemiology and clinical features of 99 patients with confirmed 2019nCoV pneumonia admitted to Jinyintan Hospital, Wuhan, which admitted the first patients with 2019nCoV to be reported on.	0	0	0
covid19a	3002108456	2020-JAN	3001118548	Huang C, 2020, The Lancet, V395, P497, DOI 10.1016/S0140-6736(20)30183-5	context	[1] [2] [3] Most patients worked at or lived around the local Huanan seafood wholesale market, where live animals were also on sale.	0	0.5307	0
covid19a	3002108456	2020-JAN	2145441153	Haagmans BL, 2014, Lancet Infectious Diseases, V14, P140, DOI 10.1016/S1473-3099(13)70690-X	context	11, 12 The sequence of 2019nCoV is relatively different from the six other coronavirus subtypes but can be classified as betacoronavirus.	0	0.4376	0.4746
covid19a	3002108456	2020-JAN	2166867592	Zaki AM, 2012, The New England Journal of Medicine, V367, P1814, DOI 10.1056/NEJMOA1211721	context	19 (19%) patients were also treated with methylpred nisolone sodium succinate, methylprednisolone, and dexametha sone for 3-15 days (median 5 [3] [4] [5] [6] [7] ).	0	0	0
covid19a	3002108456	2020-JAN	2166867592	Zaki AM, 2012, The New England Journal of Medicine, V367, P1814, DOI 10.1056/NEJMOA1211721	context	The duration of antibiotic treatment was 3-17 days (median 5 days [IQR [3] [4] [5] [6] [7] ).	0	0	0
covid19a	3002108456	2020-JAN	2166867592	Zaki AM, 2012, The New England Journal of Medicine, V367, P1814, DOI 10.1056/NEJMOA1211721	context	[5] [6] [7] Most patients have mild symptoms and good prognosis.	0	0	0
covid19a	3002108456	2020-JAN	2159340685	Gao H, 2013, The New England Journal of Medicine, V368, P2277, DOI 10.1056/NEJMOA1305584	context	23 For severe mixed infections, in addition to the virulence factors of pathogens, the host’s immune status is also one of the important factors.	0	0	0
covid19a	3002108456	2020-JAN	2132260239	Drosten C, 2003, The New England Journal of Medicine, V348, P1967, DOI 10.1056/NEJMOA030747	context	19 (19%) patients were also treated with methylpred nisolone sodium succinate, methylprednisolone, and dexametha sone for 3-15 days (median 5 [3] [4] [5] [6] [7] ).	0	0	0
covid19a	3002108456	2020-JAN	2132260239	Drosten C, 2003, The New England Journal of Medicine, V348, P1967, DOI 10.1056/NEJMOA030747	context	The duration of antibiotic treatment was 3-17 days (median 5 days [IQR [3] [4] [5] [6] [7] ).	0	0	0
covid19a	3002108456	2020-JAN	2132260239	Drosten C, 2003, The New England Journal of Medicine, V348, P1967, DOI 10.1056/NEJMOA030747	context	[5] [6] [7] Most patients have mild symptoms and good prognosis.	0	0	0
covid19a	3002108456	2020-JAN	2756945639	Jaillon S, 2019, Clinical Reviews in Allergy & Immunology, V56, P308, DOI 10.1007/S12016-017-8648-X	context	21 Additionally, about half of patients infected by 2019nCoV had chronic underlying diseases, mainly cardiovascular and cerebrovascular diseases and diabetes; this is similar to MERSCoV.	0	0	0
covid19a	3002108456	2020-JAN	2756945639	Jaillon S, 2019, Clinical Reviews in Allergy & Immunology, V56, P308, DOI 10.1007/S12016-017-8648-X	context	[19] [20] [21] [22] Some patients, especially severely ill ones, had co infections of bacteria and fungi.	0	0	0
covid19a	3002108456	2020-JAN	2576706040	Tao Y, 2017, Journal of Virology, V91, P0, DOI 10.1128/JVI.01953-16	context	Four patients used an invasive ventilator to assist ventilation for 3-20 days (median 17 [12] [13] [14] [15] [16] [17] [18] [19] ).	0	0	0
covid19a	3002108456	2020-JAN	2576706040	Tao Y, 2017, Journal of Virology, V91, P0, DOI 10.1128/JVI.01953-16	context	[13] [14] [15] 2019nCoV also has enveloped virions that measure approximately 50-200 nm in diameter with a single positivesense RNA genome.	0	0	0
covid19a	3002108456	2020-JAN	2903899730	Cui J, 2019, Nature Reviews Microbiology, V17, P181, DOI 10.1038/S41579-018-0118-9	context	Four patients used an invasive ventilator to assist ventilation for 3-20 days (median 17 [12] [13] [14] [15] [16] [17] [18] [19] ).	0	0	0
covid19a	3002108456	2020-JAN	2903899730	Cui J, 2019, Nature Reviews Microbiology, V17, P181, DOI 10.1038/S41579-018-0118-9	context	[13] [14] [15] 2019nCoV also has enveloped virions that measure approximately 50-200 nm in diameter with a single positivesense RNA genome.	0	0	0
covid19a	3002108456	2020-JAN	2991899552	Guo L, 2019, Frontiers in Microbiology, V10, P2752, DOI 10.3389/FMICB.2019.02752	context	8 Of the remaining nine patients who died, eight patients had lymphopenia, seven had bilateral pneumonia, five were older than 60 years, three had hypertension, and one was a heavy smoker.	0	0	0
covid19a	3002108456	2020-JAN	2991899552	Guo L, 2019, Frontiers in Microbiology, V10, P2752, DOI 10.3389/FMICB.2019.02752	context	8 The MuLBSTA score system contains six indexes, which are multilobular infiltration, lympho penia, bacterial coinfection, smoking history, hyper tension, and age.	0	0	0
covid19a	3002108456	2020-JAN	2991899552	Guo L, 2019, Frontiers in Microbiology, V10, P2752, DOI 10.3389/FMICB.2019.02752	context	8 The high drug resistance rate of A baumannii can cause difficulties with antiinfective treatment, leading to higher possibility of developing septic shock.	0	0.5284	0
covid19a	3008090866	2020-MAY	3005079553	Wang D, 2020, JAMA, V323, P1061, DOI 10.1001/JAMA.2020.1585	context	1, 2, 5 However, specific information characterising critically ill patients remains unknown.	0.1161	0.1161	0.415
covid19a	3008090866	2020-MAY	3005079553	Wang D, 2020, JAMA, V323, P1061, DOI 10.1001/JAMA.2020.1585	context	1, 2, 5 Like SARS-CoV and Middle Eastern respiratory syndrome (MERS)-CoV, SARS-CoV-2 is a coronavirus that can be transmitted to humans, and these viruses are all related to high mortality in critically ill patients. 12 However, the mortality rate in patients with SARS-CoV-2 infection in our cohort is higher than that previously seen in critically ill patients with SARS.	0	0.4376	0.6252
covid19a	3008090866	2020-MAY	3005079553	Wang D, 2020, JAMA, V323, P1061, DOI 10.1001/JAMA.2020.1585	context	1, 2, 5 We also found that fever was not detected at the onset of illness in six (11·5%), and that it was in fact detected 2-8 days later.	0	0.5196	0
covid19a	3008090866	2020-MAY	3005079553	Wang D, 2020, JAMA, V323, P1061, DOI 10.1001/JAMA.2020.1585	context	1, 2, 5 We included all the critically ill patients being cared for in the ICU of Jin Yin-tan hospital who met the inclusion criteria.	0	0	0
covid19a	3008090866	2020-MAY	3005079553	Wang D, 2020, JAMA, V323, P1061, DOI 10.1001/JAMA.2020.1585	context	2, 5 In our cohort, fever is the most common symptom in patients with SARS-CoV-2 pneumonia, which is in accordance with previous studies, but not all patients had fever.	0	0.5196	0.4746
covid19a	3008090866	2020-MAY	3005079553	Wang D, 2020, JAMA, V323, P1061, DOI 10.1001/JAMA.2020.1585	context	32 (61·5%) patients had died at 28 days, and the median duration from intensive care unit (ICU) admission to death was 7 (IQR [3] [4] [5] [6] [7] [8] [9] [10] [11]	0	0	0
covid19a	3008090866	2020-MAY	3005079553	Wang D, 2020, JAMA, V323, P1061, DOI 10.1001/JAMA.2020.1585	context	5 The substantial difference in PaO 2 /FiO 2 ratio between survivors and non-survivors in our study, indicates this ratio is associated with the severity of illness and thus prognosis.	0	0.2515	0
covid19a	3008090866	2020-MAY	3005079553	Wang D, 2020, JAMA, V323, P1061, DOI 10.1001/JAMA.2020.1585	context	5, 25 An ongoing clinical trial (NCT04244591) might shed some light on the safety and efficacy of these drugs as treatment.	0	0.1715	0
covid19a	3008090866	2020-MAY	2148958087	Kumar A, 2009, JAMA, V302, P1872, DOI 10.1001/JAMA.2009.1496	context	32 (61·5%) patients had died at 28 days, and the median duration from intensive care unit (ICU) admission to death was 7 (IQR [3] [4] [5] [6] [7] [8] [9] [10] [11]	0	0	0
covid19a	3008090866	2020-MAY	2148958087	Kumar A, 2009, JAMA, V302, P1872, DOI 10.1001/JAMA.2009.1496	context	[7] [8] [9] Identification of critically ill patients was achieved by reviewing and analysing admission logs and histories from all available electronic medical records and patient care resources.	0	0	0
covid19a	3008090866	2020-MAY	2286228001	Bellani G, 2016, JAMA, V315, P788, DOI 10.1001/JAMA.2016.0291	context	17 With a substantial increase in the number of critically ill patients infected by SARS-CoV-2, more provisional ICUs are being established in Wuhan, China.	0	0	0
covid19a	3008090866	2020-MAY	2111785996	Fowler RA, 2003, JAMA, V290, P367, DOI 10.1001/JAMA.290.3.367	context	32 (61·5%) patients had died at 28 days, and the median duration from intensive care unit (ICU) admission to death was 7 (IQR [3] [4] [5] [6] [7] [8] [9] [10] [11]	0	0	0
covid19a	3008090866	2020-MAY	2111785996	Fowler RA, 2003, JAMA, V290, P367, DOI 10.1001/JAMA.290.3.367	context	8 17 (38%) of 45 patients and 14 (26%) of 54 patients who were critically ill with SARS infection were also reported to have died at 28 days in a Singapore cohort 13 and a Hong Kong cohort, 14 respectively.	0	0	0
covid19a	3008090866	2020-MAY	2111785996	Fowler RA, 2003, JAMA, V290, P367, DOI 10.1001/JAMA.290.3.367	context	[7] [8] [9] Identification of critically ill patients was achieved by reviewing and analysing admission logs and histories from all available electronic medical records and patient care resources.	0	0	0
covid19a	3008090866	2020-MAY	3003465021	Holshue M, 2020, The New England Journal of Medicine, V382, P929, DOI 10.1056/NEJMOA2001191	context	32 (61·5%) patients had died at 28 days, and the median duration from intensive care unit (ICU) admission to death was 7 (IQR [3] [4] [5] [6] [7] [8] [9] [10] [11]	0	0	0
covid19a	3008090866	2020-MAY	3003465021	Holshue M, 2020, The New England Journal of Medicine, V382, P929, DOI 10.1056/NEJMOA2001191	context	4 As for laboratory tests, lymphocytopenia occurred in more than 80% of critically ill patients in our cohort.	0	0	0
covid19a	3008090866	2020-MAY	3003465021	Holshue M, 2020, The New England Journal of Medicine, V382, P929, DOI 10.1056/NEJMOA2001191	context	4 Trials on remdesivir are about to recruit both mild to moderate patients (NCT04252664) and severe patients (NCT04257656) infected with SARS-CoV-2.	0	0	0
covid19a	3008090866	2020-MAY	3003465021	Holshue M, 2020, The New England Journal of Medicine, V382, P929, DOI 10.1056/NEJMOA2001191	context	[1] [2] [3] [4] As of Feb 19, 2020, the total number of patients has risen sharply to 74 283 in the mainland of China, with 2009 (2·7%) deceased.	0	0	0
covid19a	3008090866	2020-MAY	2168691128	Dominguezcherit G, 2009, JAMA, V302, P1880, DOI 10.1001/JAMA.2009.1536	context	32 (61·5%) patients had died at 28 days, and the median duration from intensive care unit (ICU) admission to death was 7 (IQR [3] [4] [5] [6] [7] [8] [9] [10] [11]	0	0	0
covid19a	3008090866	2020-MAY	2168691128	Dominguezcherit G, 2009, JAMA, V302, P1880, DOI 10.1001/JAMA.2009.1536	context	[7] [8] [9] Identification of critically ill patients was achieved by reviewing and analysing admission logs and histories from all available electronic medical records and patient care resources.	0	0	0
covid19a	3008090866	2020-MAY	3005403371	Russell CD, 2020, The Lancet, V395, P473, DOI 10.1016/S0140-6736(20)30317-2	context	5, 25 An ongoing clinical trial (NCT04244591) might shed some light on the safety and efficacy of these drugs as treatment.	0	0.1715	0
covid19a	3008090866	2020-MAY	3001118548	Huang C, 2020, The Lancet, V395, P497, DOI 10.1016/S0140-6736(20)30183-5	context	1, 2 Critically ill patients were defined as those admitted to the intensive care unit (ICU) who required mechanical ventilation or had a fraction of inspired oxygen (FiO 2 ) of at least 60% or more.	0	1.0614	0.1628
covid19a	3008090866	2020-MAY	3001118548	Huang C, 2020, The Lancet, V395, P497, DOI 10.1016/S0140-6736(20)30183-5	context	1, 2 The patients are older in our study than in previous studies.	0	0	0
covid19a	3008090866	2020-MAY	3001118548	Huang C, 2020, The Lancet, V395, P497, DOI 10.1016/S0140-6736(20)30183-5	context	1, 2 We observed that non-survivors were older than survivors.	0	0	0
covid19a	3008090866	2020-MAY	3001118548	Huang C, 2020, The Lancet, V395, P497, DOI 10.1016/S0140-6736(20)30183-5	context	1, 2, 5 However, specific information characterising critically ill patients remains unknown.	0.1161	0.1161	0.415
covid19a	3008090866	2020-MAY	3001118548	Huang C, 2020, The Lancet, V395, P497, DOI 10.1016/S0140-6736(20)30183-5	context	1, 2, 5 Like SARS-CoV and Middle Eastern respiratory syndrome (MERS)-CoV, SARS-CoV-2 is a coronavirus that can be transmitted to humans, and these viruses are all related to high mortality in critically ill patients. 12 However, the mortality rate in patients with SARS-CoV-2 infection in our cohort is higher than that previously seen in critically ill patients with SARS.	0	0.4376	0.6252
covid19a	3008090866	2020-MAY	3001118548	Huang C, 2020, The Lancet, V395, P497, DOI 10.1016/S0140-6736(20)30183-5	context	1, 2, 5 We also found that fever was not detected at the onset of illness in six (11·5%), and that it was in fact detected 2-8 days later.	0	0.5196	0
covid19a	3008090866	2020-MAY	3001118548	Huang C, 2020, The Lancet, V395, P497, DOI 10.1016/S0140-6736(20)30183-5	context	1, 2, 5 We included all the critically ill patients being cared for in the ICU of Jin Yin-tan hospital who met the inclusion criteria.	0	0	0
covid19a	3008090866	2020-MAY	3001118548	Huang C, 2020, The Lancet, V395, P497, DOI 10.1016/S0140-6736(20)30183-5	context	[1] [2] [3] [4] As of Feb 19, 2020, the total number of patients has risen sharply to 74 283 in the mainland of China, with 2009 (2·7%) deceased.	0	0	0
covid19a	3008090866	2020-MAY	1947409115	Chu H, 2016, The Journal of Infectious Diseases, V213, P904, DOI 10.1093/INFDIS/JIV380	context	22, 23 Therefore, we postulate that necrosis or apoptosis of lymphocytes also induces lymphocytopenia in critically ill patients with SARS-CoV-2 infection.	0	0.5416	0
covid19a	3008090866	2020-MAY	1973108001	Gomersall CD, 2004, Intensive Care Medicine, V30, P381, DOI 10.1007/S00134-003-2143-Y	context	14 The lower occurrence of barotrauma in our cohort is probably related to the widely accepted strategy of protective ventilation in mainland China.	0	0.0885	0
covid19a	3008090866	2020-MAY	1973108001	Gomersall CD, 2004, Intensive Care Medicine, V30, P381, DOI 10.1007/S00134-003-2143-Y	context	8 17 (38%) of 45 patients and 14 (26%) of 54 patients who were critically ill with SARS infection were also reported to have died at 28 days in a Singapore cohort 13 and a Hong Kong cohort, 14 respectively.	0	0	0
covid19a	3008090866	2020-MAY	2156273941	Gu J, 2005, Journal of Experimental Medicine, V202, P415, DOI 10.1084/JEM.20050828	context	21 Additionally, lymphocytopenia is also common in the critically ill patients with MERS infection, which is the result of apoptosis of lymphocytes.	0	0	0
covid19a	3008090866	2020-MAY	3002108456	Chen N, 2020, The Lancet, V395, P507, DOI 10.1016/S0140-6736(20)30211-7	context	1, 2 Critically ill patients were defined as those admitted to the intensive care unit (ICU) who required mechanical ventilation or had a fraction of inspired oxygen (FiO 2 ) of at least 60% or more.	0	1.0614	0.1628
covid19a	3008090866	2020-MAY	3002108456	Chen N, 2020, The Lancet, V395, P507, DOI 10.1016/S0140-6736(20)30211-7	context	1, 2 The patients are older in our study than in previous studies.	0	0	0
covid19a	3008090866	2020-MAY	3002108456	Chen N, 2020, The Lancet, V395, P507, DOI 10.1016/S0140-6736(20)30211-7	context	1, 2 We observed that non-survivors were older than survivors.	0	0	0
covid19a	3008090866	2020-MAY	3002108456	Chen N, 2020, The Lancet, V395, P507, DOI 10.1016/S0140-6736(20)30211-7	context	1, 2, 5 However, specific information characterising critically ill patients remains unknown.	0.1161	0.1161	0.415
covid19a	3008090866	2020-MAY	3002108456	Chen N, 2020, The Lancet, V395, P507, DOI 10.1016/S0140-6736(20)30211-7	context	1, 2, 5 Like SARS-CoV and Middle Eastern respiratory syndrome (MERS)-CoV, SARS-CoV-2 is a coronavirus that can be transmitted to humans, and these viruses are all related to high mortality in critically ill patients. 12 However, the mortality rate in patients with SARS-CoV-2 infection in our cohort is higher than that previously seen in critically ill patients with SARS.	0	0.4376	0.6252
covid19a	3008090866	2020-MAY	3002108456	Chen N, 2020, The Lancet, V395, P507, DOI 10.1016/S0140-6736(20)30211-7	context	1, 2, 5 We also found that fever was not detected at the onset of illness in six (11·5%), and that it was in fact detected 2-8 days later.	0	0.5196	0
covid19a	3008090866	2020-MAY	3002108456	Chen N, 2020, The Lancet, V395, P507, DOI 10.1016/S0140-6736(20)30211-7	context	1, 2, 5 We included all the critically ill patients being cared for in the ICU of Jin Yin-tan hospital who met the inclusion criteria.	0	0	0
covid19a	3008090866	2020-MAY	3002108456	Chen N, 2020, The Lancet, V395, P507, DOI 10.1016/S0140-6736(20)30211-7	context	2, 5 In our cohort, fever is the most common symptom in patients with SARS-CoV-2 pneumonia, which is in accordance with previous studies, but not all patients had fever.	0	0.5196	0.4746
covid19a	3008090866	2020-MAY	3002108456	Chen N, 2020, The Lancet, V395, P507, DOI 10.1016/S0140-6736(20)30211-7	context	[1] [2] [3] [4] As of Feb 19, 2020, the total number of patients has risen sharply to 74 283 in the mainland of China, with 2009 (2·7%) deceased.	0	0	0
covid19a	3008090866	2020-MAY	2470646526	Wit ED, 2016, Nature Reviews Microbiology, V14, P523, DOI 10.1038/NRMICRO.2016.81	context	16 Therefore, it is reasonable that the mortality at 28 days of severe SARS-CoV-2 pneumonia is similar to the mortality of severe ARDS, which is near 50%.	0	0	0
covid19a	3008090866	2020-MAY	2109520345	Arabi YM, 2014, Annals of Internal Medicine, V160, P389, DOI 10.7326/M13-2486	context	15 Since the follow-up time is shorter in our cohort, we postulate that the mortality rate would be higher after 28 days than that seen in patients with MERS-CoV.	0	0.1665	0
covid19a	3008090866	2020-MAY	2555838982	Liu WJ, 2017, Antiviral Research, V137, P82, DOI 10.1016/J.ANTIVIRAL.2016.11.006	context	22, 23 Therefore, we postulate that necrosis or apoptosis of lymphocytes also induces lymphocytopenia in critically ill patients with SARS-CoV-2 infection.	0	0.5416	0
covid19a	3008090866	2020-MAY	3004239190	Rothe C, 2020, The New England Journal of Medicine, V382, P970, DOI 10.1056/NEJMC2001468	context	19, 20 The median duration from onset of symptoms to radiological confirmation of pneumonia was 5 (3-7) days, meaning that early or repeated radiological examinations are useful in screening patients with SARS-CoV-2 pneumonia.	0	0.5307	0
covid19a	3012421327	2020-MAR	2234282373	Seguin A, 2016, Chest, V149, P1294, DOI 10.1016/J.CHEST.2015.11.004	context	5 A cytokine profile resembling sHLH is associated with COVID-19 disease severity, characterised by increased interleukin (IL)-2, IL-7, granulocytecolony stimulating factor, interferon-γ inducible protein 10, monocyte chemoattractant protein 1, macrophage inflammatory protein 1-α, and tumour necrosis factor-α. 6 Predictors of fatality from a recent retrospective, multicentre study of 150 confirme…	0	0.3397	0
covid19a	3012421327	2020-MAR	2911371912	Karakike E, 2019, Frontiers in Immunology, V10, P55, DOI 10.3389/FIMMU.2019.00055	context	4 Cardinal features of sHLH include unremitting fever, cytopenias, and hyperferritinaemia; pulmonary involvement (including ARDS) occurs in approximately 50% of patients.	0	0	0
covid19a	3012421327	2020-MAR	3004919484	Richardson PD, 2020, The Lancet, V395, P0, DOI 10.1016/S0140-6736(20)30304-4	context	10 All patients with severe COVID-19 should be screened for hyperinflammation using laboratory trends (eg, increasing ferritin, decreasing platelet counts, or erythrocyte sedimentation rate) and the HScore 11 (	0	0.773	0
covid19a	3012421327	2020-MAR	3001118548	Huang C, 2020, The Lancet, V395, P497, DOI 10.1016/S0140-6736(20)30183-5	context	5 A cytokine profile resembling sHLH is associated with COVID-19 disease severity, characterised by increased interleukin (IL)-2, IL-7, granulocytecolony stimulating factor, interferon-γ inducible protein 10, monocyte chemoattractant protein 1, macrophage inflammatory protein 1-α, and tumour necrosis factor-α. 6 Predictors of fatality from a recent retrospective, multicentre study of 150 confirme…	0	0.3397	0
covid19a	3012421327	2020-MAR	2177407033	Shakoory B, 2016, Critical Care Medicine, V44, P275, DOI 10.1097/CCM.0000000000001402	context	8 A multicentre, randomised con trolled trial of tocilizumab (IL-6 receptor blockade, licensed for cytokine release syndrome), has been approved in patients with	0	0	0
covid19a	3012421327	2020-MAR	1505641753	Fardet L, 2014, Arthritis & Rheumatism, V66, P2613, DOI 10.1002/ART.38690	context	7 The HScore 11 generates a probability for the presence of secondary HLH. HScores greater than 169 are 93% sensitive and 86% specific for HLH. Note that bone marrow haemophagocytosis is not mandatory for a diagnosis of HLH. HScores can be calculated using an online HScore calculator. 11 HLH=haemophagocytic lymphohistiocytosis.	0	0.9571	0
covid19a	3004239190	2020-JAN	3001388158	Callaway E, 2020, Nature, V577, P605, DOI 10.1038/D41586-020-00166-6	context	3 The fact that asymptomatic persons are potential sources of 2019-nCoV infection may war- Despite these concerns, all four patients who were seen in Munich have had mild cases and were hospitalized primarily for public health purposes.	0	0.7861	0.1531
covid19a	3001195213	2020-JAN	2031705962	Drexler JF, 2014, Antiviral Research, V101, P45, DOI 10.1016/J.ANTIVIRAL.2013.10.013	context	The relative ease with which assays could be designed for this virus, in contrast to SARS-CoV in 2003, proves the huge collective value of descriptive studies of disease ecology and viral genome diversity [8, [15] [16] [17] .	0	0.3101	0.1998
covid19a	3001195213	2020-JAN	2793008036	Corman VM, 2018, Advances in Virus Research, V100, P163, DOI 10.1016/BS.AIVIR.2018.01.001	context	The relative ease with which assays could be designed for this virus, in contrast to SARS-CoV in 2003, proves the huge collective value of descriptive studies of disease ecology and viral genome diversity [8, [15] [16] [17] .	0	0.3101	0.1998
covid19a	3001195213	2020-JAN	1703839189	Corman VM, 2012, Eurosurveillance, V17, P20285, DOI 10.2807/ESE.17.39.20285-EN	context	Respiratory samples were obtained during 2019 from patients hospitalised at Charité medical centre and tested by the NxTAG respiratory pathogen panel (Luminex, S´Hertogenbosch, The Netherlands) or in cases of MERS-CoV by the MERS-CoV upE assay as published before [10]	0	0.5307	0
covid19a	3001195213	2020-JAN	1703839189	Corman VM, 2012, Eurosurveillance, V17, P20285, DOI 10.2807/ESE.17.39.20285-EN	context	We have previously demonstrated the feasibility of introducing robust detection technology based on real-time RT-PCR in public health laboratories during international health emergencies by coordination between public and academic laboratories [6] [7] [8] [9] [10] [11] [12] .	0	0	0.2101
covid19a	3001195213	2020-JAN	2132260239	Drosten C, 2003, The New England Journal of Medicine, V348, P1967, DOI 10.1056/NEJMOA030747	context	The relative ease with which assays could be designed for this virus, in contrast to SARS-CoV in 2003, proves the huge collective value of descriptive studies of disease ecology and viral genome diversity [8, [15] [16] [17] .	0	0.3101	0.1998
covid19a	3001195213	2020-JAN	2132260239	Drosten C, 2003, The New England Journal of Medicine, V348, P1967, DOI 10.1056/NEJMOA030747	context	We have previously demonstrated the feasibility of introducing robust detection technology based on real-time RT-PCR in public health laboratories during international health emergencies by coordination between public and academic laboratories [6] [7] [8] [9] [10] [11] [12] .	0	0	0.2101
covid19a	3001195213	2020-JAN	2132260239	Drosten C, 2003, The New England Journal of Medicine, V348, P1967, DOI 10.1056/NEJMOA030747	context	[8] .	0	0	0
covid19a	3001195213	2020-JAN	1930534811	Corman VM, 2013, Eurosurveillance, V18, P20461, DOI 10.2807/ESE.18.16.20461-EN	context	We have previously demonstrated the feasibility of introducing robust detection technology based on real-time RT-PCR in public health laboratories during international health emergencies by coordination between public and academic laboratories [6] [7] [8] [9] [10] [11] [12] .	0	0	0.2101
covid19a	3001195213	2020-JAN	2124807042	Pas SD, 2015, Journal of Clinical Virology, V69, P81, DOI 10.1016/J.JCV.2015.05.022	context	This laboratory capacity not only supports immediate public health interventions but enables sites to enrol patients during rapid clinical research responses.	0	0.5196	0.4746
covid19a	3001195213	2020-JAN	2164231104	Panning M, 2009, Emerging Infectious Diseases, V15, P469, DOI 10.3201/EID1503.081104	context	We have previously demonstrated the feasibility of introducing robust detection technology based on real-time RT-PCR in public health laboratories during international health emergencies by coordination between public and academic laboratories [6] [7] [8] [9] [10] [11] [12] .	0	0	0.2101
covid19a	3001195213	2020-JAN	2946360747	Gobat N, 2019, ERJ Open Research, V5, P227, DOI 10.1183/23120541.00227-2018	context	This laboratory capacity not only supports immediate public health interventions but enables sites to enrol patients during rapid clinical research responses.	0	0.5196	0.4746
covid19a	3001195213	2020-JAN	2070977287	Abbott A, 2003, Nature, V423, P114, DOI 10.1038/423114A	context	We have previously demonstrated the feasibility of introducing robust detection technology based on real-time RT-PCR in public health laboratories during international health emergencies by coordination between public and academic laboratories [6] [7] [8] [9] [10] [11] [12] .	0	0	0.2101
covid19a	3001195213	2020-JAN	2101063972	Drexler JF, 2010, Journal of Virology, V84, P11336, DOI 10.1128/JVI.00650-10	context	[13] und Muth et al.	0	0	0
covid19a	3001195213	2020-JAN	1852588318	Corman VM, 2012, Eurosurveillance, V17, P20334, DOI 10.2807/ESE.17.49.20334-EN	context	We have previously demonstrated the feasibility of introducing robust detection technology based on real-time RT-PCR in public health laboratories during international health emergencies by coordination between public and academic laboratories [6] [7] [8] [9] [10] [11] [12] .	0	0	0.2101
covid19a	3001195213	2020-JAN	2559123425	Corman VM, 2016, Bulletin of The World Health Organization, V94, P880, DOI 10.2471/BLT.16.175950	context	We have previously demonstrated the feasibility of introducing robust detection technology based on real-time RT-PCR in public health laboratories during international health emergencies by coordination between public and academic laboratories [6] [7] [8] [9] [10] [11] [12] .	0	0	0.2101
covid19a	3001195213	2020-JAN	2810006543	Alleweldt F, 2017, Revue Scientifique Et Technique De L Office International Des Epizooties, V36, P311, DOI 10.20506/RST.36.1.2631	context	The speed and effectiveness of the present deployment and evaluation effort were enabled by national and European research networks established in response to international health crises in recent years, demonstrating the enormous response capacity that can be released through coordinated action of academic and public laboratories [18] [19] [20] [21] [22] .	0	0.4376	0
covid19a	3001195213	2020-JAN	2884280018	Romette JL, 2018, Antiviral Research, V158, P127, DOI 10.1016/J.ANTIVIRAL.2018.07.017	context	SARS-CoV RNA was retrievable from EVAg before the present outbreak; specific products such as RNA transcripts for the here-described assays were first retrievable from the EVAg online catalogue on 14 January 2020 (https://www.european-virus-archive.com).	0	0	0
covid19a	3001195213	2020-JAN	2884280018	Romette JL, 2018, Antiviral Research, V158, P127, DOI 10.1016/J.ANTIVIRAL.2018.07.017	context	The speed and effectiveness of the present deployment and evaluation effort were enabled by national and European research networks established in response to international health crises in recent years, demonstrating the enormous response capacity that can be released through coordinated action of academic and public laboratories [18] [19] [20] [21] [22] .	0	0.4376	0
covid19a	3001195213	2020-JAN	2167080692	Peiris J, 2003, The New England Journal of Medicine, V349, P2431, DOI 10.1056/NEJMRA032498	context	The genome sequences suggest presence of a virus closely related to the members of a viral species termed severe acute respiratory syndrome (SARS)-related CoV, a species defined by the agent of the 2002/03 outbreak of SARS in humans [3, 4] .	0	0.3724	0
covid19a	3001195213	2020-JAN	2903899730	Cui J, 2019, Nature Reviews Microbiology, V17, P181, DOI 10.1038/S41579-018-0118-9	context	The relative ease with which assays could be designed for this virus, in contrast to SARS-CoV in 2003, proves the huge collective value of descriptive studies of disease ecology and viral genome diversity [8, [15] [16] [17] .	0	0.3101	0.1998
covid19a	3006355661	2020-MAR	3001465255	Wang C, 2020, The Lancet, V395, P470, DOI 10.1016/S0140-6736(20)30185-9	context	2 Data suggest that cancer is the leading cause of illness-related deaths in US state prisons.	0	0.3724	0
covid19a	3006355661	2020-MAR	3001465255	Wang C, 2020, The Lancet, V395, P470, DOI 10.1016/S0140-6736(20)30185-9	context	2 In the absence of reform, the mass incarceration trends observed over the past three decades will substantially widen disparities, adversely affecting access to health care.	0	0.198	0
covid19a	3006355661	2020-MAR	2121135500	Kamboj M, 2009, Lancet Oncology, V10, P589, DOI 10.1016/S1470-2045(09)70069-5	context	[5] [6] [7] [8] Therefore, these patients might be at increased risk of COVID-19 and have a poorer prognosis.	0	0.1715	0
covid19a	3006355661	2020-MAR	2073503439	Li JY, 2014, Clinical & Developmental Immunology, V2014, P286170, DOI 10.1155/2014/286170	context	[5] [6] [7] [8] Therefore, these patients might be at increased risk of COVID-19 and have a poorer prognosis.	0	0.1715	0
covid19a	3006355661	2020-MAR	2440211190	Longbottom ER, 2016, Annals of Surgery, V264, P370, DOI 10.1097/SLA.0000000000001484	context	[5] [6] [7] [8] Therefore, these patients might be at increased risk of COVID-19 and have a poorer prognosis.	0	0.1715	0
covid19a	3006355661	2020-MAR	2167384912	Hamming I, 2004, The Journal of Pathology, V203, P631, DOI 10.1002/PATH.1570	context	3, 4 Patients with cancer are more susceptible to infection than individuals without cancer because of their systemic immunosuppressive state caused by the malignancy and anticancer treat ments, such as chemotherapy or surgery.	0	0.5307	0
covid19a	3006355661	2020-MAR	3004280078	Zhou P, 2020, Nature, V579, P270, DOI 10.1038/S41586-020-2012-7	context	3, 4 Patients with cancer are more susceptible to infection than individuals without cancer because of their systemic immunosuppressive state caused by the malignancy and anticancer treat ments, such as chemotherapy or surgery.	0	0.5307	0
covid19a	3006355661	2020-MAR	2735586502	Sica A, 2017, Journal of Autoimmunity, V85, P117, DOI 10.1016/J.JAUT.2017.07.010	context	[5] [6] [7] [8] Therefore, these patients might be at increased risk of COVID-19 and have a poorer prognosis.	0	0.1715	0
covid19a	3010233963	2020-MAR	2950776296	Reich NG, 2018, Scientific Reports, V8, P1093, DOI 10.1038/S41598-018-19406-X	context	Using these estimates of the incubation period, we quantified the expected number of undetected symptomatic cases in an active monitoring program, adapting a method detailed by Reich and colleagues (14) .	0.0065	0.0973	0
covid19a	3010233963	2020-MAR	2950776296	Reich NG, 2018, Scientific Reports, V8, P1093, DOI 10.1038/S41598-018-19406-X	context	Whether this rate is acceptable depends on the expected risk for infection in the population being monitored and considered judgment about the cost of missing cases (14) .	0	0.5326	0
covid19a	3010233963	2020-MAR	2534226915	Virlogeux V, 2016, Scientific Reports, V6, P35839, DOI 10.1038/SREP35839	context	These estimates of the incubation period of SARS-CoV-2 are also in line with those of other known human coronaviruses, including SARS (mean, 5 days; range, 2 to 14 days [10] ), MERS (mean, 5 to 7 days; range, 2 to 14 days [11] ), and non-SARS human coronavirus (mean, 3 days; range, 2 to 5 days [12] ).	0	0.242	0
covid19a	3010233963	2020-MAR	3003668884	Li Q, 2020, The New England Journal of Medicine, V382, P1199, DOI 10.1056/NEJMOA2001316	context	These estimates are generally consistent with estimates from 10 confirmed cases in China (mean incubation period, 5.2 days [CI, 4.1 to 7.0 days] [9] ) and from clinical reports of a familial cluster of COVID-19 in which symptom onset occurred 3 to 6 days after assumed exposure in Wuhan (1) .	0	0.1802	0
covid19a	3010233963	2020-MAR	1998725525	Lessler J, 2009, Lancet Infectious Diseases, V9, P291, DOI 10.1016/S1473-3099(09)70069-6	context	For our primary analysis, we assumed that the incubation time follows a log-normal distribution, as seen in other acute respiratory viral infections (12) .	0	0.0364	0
covid19a	3010233963	2020-MAR	1998725525	Lessler J, 2009, Lancet Infectious Diseases, V9, P291, DOI 10.1016/S1473-3099(09)70069-6	context	These estimates of the incubation period of SARS-CoV-2 are also in line with those of other known human coronaviruses, including SARS (mean, 5 days; range, 2 to 14 days [10] ), MERS (mean, 5 to 7 days; range, 2 to 14 days [11] ), and non-SARS human coronavirus (mean, 3 days; range, 2 to 5 days [12] ).	0	0.242	0
covid19a	3010233963	2020-MAR	2086446832	Reich NG, 2009, Statistics in Medicine, V28, P2769, DOI 10.1002/SIM.3659	context	We estimated the incubation time using a previously described parametric accelerated failure time model (13) .	0	0	0.2101
covid19a	3010233963	2020-MAR	3006065484	Linton NM, 2020, Journal of Clinical Medicine, V9, P538, DOI 10.3390/JCM9020538	context	Another analysis based on 158 confirmed cases outside Wuhan estimated a median incubation period of 5.0 days (CI, 4.4 to 5.6 days), with a range of 2 to 14 days (8) .	0	0	0
covid19a	3010233963	2020-MAR	3006065484	Linton NM, 2020, Journal of Clinical Medicine, V9, P538, DOI 10.3390/JCM9020538	context	We estimated that fewer than 2.5% of infected persons will display symptoms within 2.2 days (CI, 1.8 to 2.9 days) of exposure, whereas symptom onset will occur within 11.5 days (CI, 8 We fit other commonly used parameterizations of the incubation period (gamma, Weibull, and Erlang distributions).	0	0.3959	0
covid19a	3010233963	2020-MAR	3004239190	Rothe C, 2020, The New England Journal of Medicine, V382, P970, DOI 10.1056/NEJMC2001468	context	However, given recent evidence of SARS-CoV-2 transmission by mildly symptomatic and asymptomatic persons (17, 18) , we note that time from exposure to onset of infectiousness (latent period) may be shorter than the incubation period estimated here, with important implications for transmission dynamics.	0	0.4617	0.415
covid19a	3009906937	2020-MAR	2573751541	Adams MJ, 2017, Archives of Virology, V162, P1441, DOI 10.1007/S00705-016-3215-Y	context	Viruses are clustered in taxa in a hierarchical scheme of ranks in which the species represents the lowest and most populous rank containing the least diverged groups (taxa) of viruses (Box 2).	0	0	0
covid19a	3009906937	2020-MAR	2032556187	Gorbalenya AE, 2010, Antiviral Research, V87, P95, DOI 10.1016/J.ANTIVIRAL.2010.02.005	context	This clade structure is susceptible to homologous recombination, which is common in this species 44, 58, 59 ; to formalize clade definition, it must be revisited after the sampling of viruses representing the deep branches has improved sufficiently.	0	0.0981	0
covid19a	3009906937	2020-MAR	2788045019	Carroll D, 2018, Science, V359, P872, DOI 10.1126/SCIENCE.AAP7463	context	However, the host of a given virus may be uncertain, and virus pathogenicity remains unknown for a major (and fast-growing) proportion of viruses, including many coronaviruses discovered in metagenomics studies using next-generation sequencing technology of environmental samples 47, 48 .	0.1422	0.6039	0.415
covid19a	3009906937	2020-MAR	2945442113	Zhang Y, 2019, Annual Review of Virology, V6, P119, DOI 10.1146/ANNUREV-VIROLOGY-092818-015851	context	However, the host of a given virus may be uncertain, and virus pathogenicity remains unknown for a major (and fast-growing) proportion of viruses, including many coronaviruses discovered in metagenomics studies using next-generation sequencing technology of environmental samples 47, 48 .	0.1422	0.6039	0.415
covid19a	3009906937	2020-MAR	2154077074	Lauber C, 2012, Journal of Virology, V86, P3905, DOI 10.1128/JVI.07174-11	context	In the DEmARC framework, the persistence of thresholds in the face of increasing virus sampling is interpreted to reflect biological forces and environmental factors 21 .	0	0	0
covid19a	3009906937	2020-MAR	2111647009	Nguyen LT, 2015, Molecular Biology and Evolution, V32, P268, DOI 10.1093/MOLBEV/MSU300	context	45 ) using 83 sequences with the best fitting evolutionary model.	0	0	0
covid19a	3009906937	2020-MAR	2793008036	Corman VM, 2018, Advances in Virus Research, V100, P163, DOI 10.1016/BS.AIVIR.2018.01.001	context	Importantly, the criteria used to define a viral species in one virus family such as Coronaviridae may not be applicable to another family such as Retroviridae, and vice versa, since Study Groups are independent in their approach to virus classification.	0	0.9813	0
covid19a	3009906937	2020-MAR	2889655709	Nijhuis RHT, 2018, Journal of Clinical Virology, V108, P83, DOI 10.1016/J.JCV.2018.09.007	context	The costs for developing and applying (combined or separate) species-and virus-specific diagnostic tests in specific clinical and/or epidemiological settings may help to better appreciate the biological diversity and zoonotic potential of specific virus species and their members.	0	2.3783	0
covid19a	3009906937	2020-MAR	2920103168	Luk HKH, 2019, Infection, Genetics and Evolution, V71, P21, DOI 10.1016/J.MEEGID.2019.03.001	context	Homologous recombination, which is common in coronaviruses [53] [54] [55] , is believed to be restricted in genome regions encoding the most essential proteins, such as those used for classification, and to members of the same virus species.	0	0.0407	0
covid19a	3009906937	2020-MAR	2112147913	Groot RJD, 2013, Journal of Virology, V87, P7790, DOI 10.1128/JVI.01244-13	context	The choice of proteins and the methods used to analyse them have gradually evolved since the start of this century 20, 28, 29, 51 .	0	0	0
covid19a	3009906937	2020-MAR	2143047571	Holmes EC, 2004, Philosophical Transactions of the Royal Society B, V359, P1059, DOI 10.1098/RSTB.2004.1478	context	This clade structure is susceptible to homologous recombination, which is common in this species 44, 58, 59 ; to formalize clade definition, it must be revisited after the sampling of viruses representing the deep branches has improved sufficiently.	0	0.0981	0
covid19a	3009906937	2020-MAR	2113457186	Van boheemen S, 2012, Mbio, V3, P1972, DOI 10.1128/MBIO.00473-12	context	16, 18 ) .	0	0	0
covid19a	3009906937	2020-MAR	2113457186	Van boheemen S, 2012, Mbio, V3, P1972, DOI 10.1128/MBIO.00473-12	context	Each time, the virus was placed in the taxonomy using information derived from a sequencebased family classification 15, 16 .	0	0	0
covid19a	3009906937	2020-MAR	2093884395	Gorbalenya AE, 2004, Journal of Virology, V78, P7863, DOI 10.1128/JVI.78.15.7863-7866.2004	context	The choice of proteins and the methods used to analyse them have gradually evolved since the start of this century 20, 28, 29, 51 .	0	0	0
covid19a	3009906937	2020-MAR	3027348102	Gorbalenya AE, 2020, Nature microbiology, V5, P668, DOI 10.1038/S41564-020-0709-X	context	Taxa of different ranks differ in their intra-taxon pairwise divergence, which increases from the smallest at the species rank to the largest at the realm rank 30 .	0	0	0
covid19a	3009906937	2020-MAR	3027348102	Gorbalenya AE, 2020, Nature microbiology, V5, P668, DOI 10.1038/S41564-020-0709-X	context	These two informal subgroups were recently recognized as subgenera Sarbecovirus and Merbecovirus 18,28,29 when the subgenus rank was established in the virus taxonomy 30 .	0	0	0
covid19a	3009906937	2020-MAR	2775086803	Hu B, 2017, PLOS Pathogens, V13, P0, DOI 10.1371/JOURNAL.PPAT.1006698	context	These relationships stand in contrast to the shallow branching of the most populous lineage of this species, which includes all the human SARS-CoV isolates collected during the 2002-2003 outbreak and the closely related bat viruses of Asian origin identified in the search for the potential zoonotic source of that epidemic 57 .	0	0.3244	0.1998
covid19a	3009906937	2020-MAR	3004318991	Lu R, 2020, The Lancet, V395, P565, DOI 10.1016/S0140-6736(20)30251-8	context	2c) [25] [26] [27] .	0	0	0
covid19a	3009906937	2020-MAR	2993501644	Siddell SG, 2020, Archives of Virology, V165, P519, DOI 10.1007/S00705-019-04477-6	context	The adoption of accurate virus-naming practices should be facilitated by the major revision of the virus species nomenclature that is currently being discussed by the ICTV and is being planned for implementation in the near future 43 .	0	0.2423	0
covid19a	3009906937	2020-MAR	2766737143	Regenmortel m, 2018, Advances in Virus Research, V100, P1, DOI 10.1016/BS.AIVIR.2017.10.008	context	In the classification of nidoviruses, species are considered biological entities demarcated by a genetics-based method 21 , while generally virus species are perceived as man-made constructs 22 .	0	0.19	0.3038
covid19a	3009906937	2020-MAR	2159857626	Snijder EJ, 2003, Journal of Molecular Biology, V331, P991, DOI 10.1016/S0022-2836(03)00865-9	context	Each time, the virus was placed in the taxonomy using information derived from a sequencebased family classification 15, 16 .	0	0	0
covid19a	3009906937	2020-MAR	2956215288	Tao Y, 2019, Microbiology resource announcements, V8, P0, DOI 10.1128/MRA.00548-19	context	Intra-species PDs of SARS-CoV-2 belong to the top 25% of this species and also include the largest PD between SARS-CoV-2 and an African bat virus isolate (SARSr-CoV_BtKY72) 56 (panel c of the figure in Box 4), representing two basal lineages within the species Severe acute respiratory syndrome-related coronavirus that constitute very few known viruses (Fig.	0	0.242	0
covid19a	3009906937	2020-MAR	2952739713	Saberi A, 2018, PLOS Pathogens, V14, P0, DOI 10.1371/JOURNAL.PPAT.1007314	context	They are thus used for the classification by all ICTV nidovirus study groups (coordinated by the NSG).	0	0	0
covid19a	3009906937	2020-MAR	2132202407	Gonzalez JM, 2003, Archives of Virology, V148, P2207, DOI 10.1007/S00705-003-0162-1	context	The choice of proteins and the methods used to analyse them have gradually evolved since the start of this century 20, 28, 29, 51 .	0	0	0
covid19a	3009906937	2020-MAR	1507763588	Rivers TM, 1927, Journal of Bacteriology, V14, P217, DOI 10.1128/JB.14.4.217-258.1927	context	Historically, the range of diseases and hosts that specific viruses are associated with have been the two key characteristics used to define viruses, given that they are invisible to the naked eye 46 .	0	0	0
covid19a	3009906937	2020-MAR	2071480871	Lauber C, 2012, Journal of Virology, V86, P3890, DOI 10.1128/JVI.07173-11	context	Since 2011, the classification of coronaviruses and other nidoviruses has been assisted by the DivErsity pArtitioning by hieRarchical Clustering (DEmARC) software, which defines taxa and ranks 23, 24 .	0	0	0
covid19a	3009906937	2020-MAR	2144073791	Hon C, 2008, Journal of Virology, V82, P1819, DOI 10.1128/JVI.01926-07	context	This clade structure is susceptible to homologous recombination, which is common in this species 44, 58, 59 ; to formalize clade definition, it must be revisited after the sampling of viruses representing the deep branches has improved sufficiently.	0	0.0981	0
covid19a	3009906937	2020-MAR	2054187786	Kuhn JH, 2013, Archives of Virology, V158, P301, DOI 10.1007/S00705-012-1454-0	context	To facilitate good practice and scientific exchange, the CSG recommends that researchers describing new viruses (that is, isolates) in this species adopt a standardized format for public databases and publications that closely resembles the formats used for isolates of avian coronaviruses 39 , filoviruses 40 Fig.	0	0	0
covid19a	3009906937	2020-MAR	2576706040	Tao Y, 2017, Journal of Virology, V91, P0, DOI 10.1128/JVI.01953-16	context	Homologous recombination, which is common in coronaviruses [53] [54] [55] , is believed to be restricted in genome regions encoding the most essential proteins, such as those used for classification, and to members of the same virus species.	0	0.0407	0
covid19a	2903899730	2019-MAR	2121757696	Li F, 2008, Journal of Virology, V82, P6984, DOI 10.1128/JVI.00442-08	context	Asn479 is located near hot spot 31, without interfering with the structure of hot spot 31 (rEF. 85 ) (FIg.	0	0	0
covid19a	2903899730	2019-MAR	2121757696	Li F, 2008, Journal of Virology, V82, P6984, DOI 10.1128/JVI.00442-08	context	Because of residue differences between human ACE2 and civet ACE2, both Asn479 and Lys479 fit well into the interface between the RBD and civet ACE2, although Arg479 fits even better 83, 85 ; consequently, strains hTor02, cSz02, hcGd03 and cHb05 (which contain either Asn479, Lys479 or Arg479) recognize civet ACE2 and infect civet cells efficiently 79 .	0	0.7757	0.2832
covid19a	2903899730	2019-MAR	2121757696	Li F, 2008, Journal of Virology, V82, P6984, DOI 10.1128/JVI.00442-08	context	Because of residue differences between human ACE2 and civet ACE2, both Asn479 and Lys479 fit well into the interface between the RBD and civet ACE2, although Arg479 fits even better 83, 85 ; consequently, strains hTor02, cSz02, hcGd03 and cHb05 (which contain either Asn479, Lys479 or Arg479) recognize civet ACE2 and infect civet cells efficiently 79 .	0	0.7757	0.2832
covid19a	2903899730	2019-MAR	2121757696	Li F, 2008, Journal of Virology, V82, P6984, DOI 10.1128/JVI.00442-08	context	Mutations in RBM residue 479 had an important role in the civet-to-human transmission of SARS-CoV 42, 76, 78, 85 .	0	0	0
covid19a	2903899730	2019-MAR	2121757696	Li F, 2008, Journal of Virology, V82, P6984, DOI 10.1128/JVI.00442-08	context	The above structural analyses are supported by biochemical, functional and epidemiological data 42, 76, 78, [83] [84] [85] .	0	0.0711	0
covid19a	2903899730	2019-MAR	2747597014	Menachery VD, 2017, Mbio, V8, P0, DOI 10.1128/MBIO.00665-17	context	Modelled mutations in panels c and d were performed using Coot 140 .	0	0	0
covid19a	2903899730	2019-MAR	2108046273	Matthews K, 2014, Journal of General Virology, V95, P874, DOI 10.1099/VIR.0.062059-0	context	ORF4b is known to be an interferon antagonist 113, 114 .	0	0.242	0
covid19a	2903899730	2019-MAR	2153511427	Wang Y, 2015, Mbio, V6, P0, DOI 10.1128/MBIO.01280-15	context	Numerous recombinations imply that MERS-CoV originated from the exchange of genetic elements between different viral ancestors, including those isolated from camels and the assumed natural host bats 94, 105, 107, 110, 111 .	0	0.0758	0
covid19a	2903899730	2019-MAR	2140603934	Li F, 2006, Journal of Virology, V80, P6794, DOI 10.1128/JVI.02744-05	context	Electron microscopic studies have shown that the SARS-CoV S protein forms a clover shaped trimer, with three S1 heads and a trimeric S2 stalk 74, 75 .	0	0	0
covid19a	2903899730	2019-MAR	2124508024	Zhou P, 2012, Journal of General Virology, V93, P275, DOI 10.1099/VIR.0.033589-0	context	Bat SARSr-CoVs and SARS-CoV are highly similar in ORF3a (96.4-98.9% amino acid identity), but bat SARSr-CoVs have different sizes of ORF3b (54-154 amino acids) (a large part of the region encoding ORF3b overlaps with the ORF3a coding region) 20, 70 .	0	0	0.4746
covid19a	2903899730	2019-MAR	2124508024	Zhou P, 2012, Journal of General Virology, V93, P275, DOI 10.1099/VIR.0.033589-0	context	ORF3b retains the anti-interferon function in some bat SARSr-CoVs but has lost the function in other bat SARSr-CoVs 70 .	0	0	0.4746
covid19a	2903899730	2019-MAR	2782652855	Lau SKP, 2018, The Journal of Infectious Diseases, V218, P197, DOI 10.1093/INFDIS/JIY018	context	MERSr-CoVs from bats in general share only ~60-70% sequence identity with MERS-CoV in the RBD, and only some of these bat viruses, including HKU4, recognize DPP4 as the receptor 110, 111, 126 .	0	0	0
covid19a	2903899730	2019-MAR	2782652855	Lau SKP, 2018, The Journal of Infectious Diseases, V218, P197, DOI 10.1093/INFDIS/JIY018	context	Numerous recombinations imply that MERS-CoV originated from the exchange of genetic elements between different viral ancestors, including those isolated from camels and the assumed natural host bats 94, 105, 107, 110, 111 .	0	0.0758	0
covid19a	2903899730	2019-MAR	2782652855	Lau SKP, 2018, The Journal of Infectious Diseases, V218, P197, DOI 10.1093/INFDIS/JIY018	context	On the basis of their genomic sequences, several bat MERSr-CoV strains discovered in China, such as Ii-MERSr-CoV, Ve-MERSr-CoV and Hy-MERSr-CoV, have just reached the taxonomic threshold to be considered the same species as MERS-CoV 106, 110, 111 .	0	0.19	0
covid19a	2903899730	2019-MAR	2782652855	Lau SKP, 2018, The Journal of Infectious Diseases, V218, P197, DOI 10.1093/INFDIS/JIY018	context	Since its outbreak in 2012, MERSr-CoVs and related viruses (HKU4 and HKU5) have been found in different bat species in five continents 17, 21, 106, 110, 111, 116, 126, 127, 132 .	0	0	0
covid19a	2903899730	2019-MAR	2782652855	Lau SKP, 2018, The Journal of Infectious Diseases, V218, P197, DOI 10.1093/INFDIS/JIY018	context	Surprisingly, some bat MERSr-CoVs and HKU can use the same receptor, DPP4, as MERS-CoV 110, 111, 126, 127 .	0	0.4376	0
covid19a	2903899730	2019-MAR	2782652855	Lau SKP, 2018, The Journal of Infectious Diseases, V218, P197, DOI 10.1093/INFDIS/JIY018	context	The accessory genes, including those encoding ORF3, ORF4a, ORF4b and ORF5, are also highly variable in length and sequence between bat MERSr-CoVs and human and camel MERS-CoVs, suggesting substantial evolution of these genes in their natural hosts 105, 106, 110, 111, 116 .	0	0.1683	0
covid19a	2903899730	2019-MAR	2782652855	Lau SKP, 2018, The Journal of Infectious Diseases, V218, P197, DOI 10.1093/INFDIS/JIY018	context	The sequence identity of the S protein between bat MERSr-CoVs and human and camel MERS-CoVs is approximately 45-65%, with even lower sequence identity in the RBD region 110, 111 .	0	0	0
covid19a	2903899730	2019-MAR	2782652855	Lau SKP, 2018, The Journal of Infectious Diseases, V218, P197, DOI 10.1093/INFDIS/JIY018	context	To date, bat MERSr-CoVs and human and camel MERS-CoVs share the same genomic structures but differ substantially in their genomic sequences 105, 106, 110, 111, 116 .	0	0	0.4746
covid19a	2903899730	2019-MAR	2758415324	Pan Y, 2017, Veterinary Microbiology, V211, P15, DOI 10.1016/J.VETMIC.2017.09.020	context	A novel HKU2-related bat coronavirus, named SADS-CoV, was identified as the causative agent 34, 128, 129 .	0	0	0
covid19a	2903899730	2019-MAR	2165167900	Wu K, 2011, Journal of Virology, V85, P5331, DOI 10.1128/JVI.02274-10	context	6b) .	0	0	0
covid19a	2903899730	2019-MAR	2165167900	Wu K, 2011, Journal of Virology, V85, P5331, DOI 10.1128/JVI.02274-10	context	The above structural analyses are supported by biochemical, functional and epidemiological data 42, 76, 78, [83] [84] [85] .	0	0.0711	0
covid19a	2903899730	2019-MAR	2165167900	Wu K, 2011, Journal of Virology, V85, P5331, DOI 10.1128/JVI.02274-10	context	The above structural analyses are supported by biochemical, functional and epidemiological data 42, 76, 78, [83] [84] [85] .	0	0.0711	0
covid19a	2903899730	2019-MAR	2086681477	Barlan A, 2014, Journal of Virology, V88, P4953, DOI 10.1128/JVI.00161-14	context	DPP4 from humans, camels, horses and bats can function as a receptor for MERS-CoV, whereas DPP4 from mice, hamsters and ferrets cannot 112, [122] [123] [124] [125] .	0	0.5099	0
covid19a	2903899730	2019-MAR	2086681477	Barlan A, 2014, Journal of Virology, V88, P4953, DOI 10.1128/JVI.00161-14	context	For example, two residues (288 and 330) in mouse DPP4 and five residues (291, 295, 336, 341 and 346) in hamster DPP4 are largely responsible for the incompatibility of mouse and hamster DPP4s with MERS-CoV 112, 123 .	0.0062	0	0
covid19a	2903899730	2019-MAR	2086681477	Barlan A, 2014, Journal of Virology, V88, P4953, DOI 10.1128/JVI.00161-14	context	MERSr-CoVs from bats in general share only ~60-70% sequence identity with MERS-CoV in the RBD, and only some of these bat viruses, including HKU4, recognize DPP4 as the receptor 110, 111, 126 .	0	0	0
covid19a	2903899730	2019-MAR	2086681477	Barlan A, 2014, Journal of Virology, V88, P4953, DOI 10.1128/JVI.00161-14	context	Substitutions of a few amino acid residues were found in the S protein of some camel MERS-CoVs, but none of them was located in the RBD 94, 112 .	0	0	0.4746
covid19a	2903899730	2019-MAR	2775673108	Paden CR, 2018, Zoonoses and Public Health, V65, P322, DOI 10.1111/ZPH.12435	context	Indeed, MERS-CoV strains isolated from camels were almost identical to those isolated from humans [90] [91] [92] [93] [94] [95] .	0	0	0
covid19a	2903899730	2019-MAR	2149508011	Azhar EI, 2014, The New England Journal of Medicine, V370, P2499, DOI 10.1056/NEJMOA1401505	context	Indeed, MERS-CoV strains isolated from camels were almost identical to those isolated from humans [90] [91] [92] [93] [94] [95] .	0	0	0
covid19a	2903899730	2019-MAR	2105637133	Woo PCY, 2012, Journal of Virology, V86, P3995, DOI 10.1128/JVI.06540-11	context	likely the major natural reservoirs of alphacoronaviruses and betacoronaviruses 24 .	0	0.1727	0
covid19a	2903899730	2019-MAR	2143230291	He B, 2014, Journal of Virology, V88, P7070, DOI 10.1128/JVI.00631-14	context	Compared with human and civet SARS-CoV, bat SARSr-CoV S1 can be divided into two clades: clade 1, which is found only in Yunnan province, has the same size S protein as human and civet isolates [18] [19] [20] 51 , whereas clade 2, which is found in many locations, has a shorter size S protein owing to deletions of 5, 12 or 13 amino acids in length 15	0	0.9683	0
covid19a	2903899730	2019-MAR	2143230291	He B, 2014, Journal of Virology, V88, P7070, DOI 10.1128/JVI.00631-14	context	Subsequently, many coronaviruses phylogenetically related to SARS-CoV (SARSr-CoVs) were discovered in bats from different provinces in China and also from European, African and Southeast Asian countries 15, 20, 38, [43] [44] [45] [46] [47] [48] [49] [50] [51] [52] [53] [54] (FIg.	0	0	0
covid19a	2903899730	2019-MAR	2157989648	Qu X, 2005, Journal of Biological Chemistry, V280, P29588, DOI 10.1074/JBC.M500662200	context	Different SARS-CoV strains isolated from several hosts vary in their binding affinities for human ACE2 and consequently in their infectivity of human cells 76, 78 (FIg.	0	0	0
covid19a	2903899730	2019-MAR	2157989648	Qu X, 2005, Journal of Biological Chemistry, V280, P29588, DOI 10.1074/JBC.M500662200	context	Mutations in RBM residue 479 had an important role in the civet-to-human transmission of SARS-CoV 42, 76, 78, 85 .	0	0	0
covid19a	2903899730	2019-MAR	2157989648	Qu X, 2005, Journal of Biological Chemistry, V280, P29588, DOI 10.1074/JBC.M500662200	context	The above structural analyses are supported by biochemical, functional and epidemiological data 42, 76, 78, [83] [84] [85] .	0	0.0711	0
covid19a	2903899730	2019-MAR	2157989648	Qu X, 2005, Journal of Biological Chemistry, V280, P29588, DOI 10.1074/JBC.M500662200	context	The above structural analyses are supported by biochemical, functional and epidemiological data 42, 76, 78, [83] [84] [85] .	0	0.0711	0
covid19a	2903899730	2019-MAR	2371694161	Wang M, 2004, Chinese journal of epidemiology, V25, P503	context	After the causative agent of SARS was identified, SARS-CoV and/or anti-SARS-CoV antibodies were found in masked palm civets (Paguma larvata) and animal handlers in a market place 12, 16, [39] [40] [41] [42] .	0	1.0614	0
covid19a	2903899730	2019-MAR	2139202079	Tong S, 2009, Emerging Infectious Diseases, V15, P482, DOI 10.3201/EID1503.081013	context	Subsequently, many coronaviruses phylogenetically related to SARS-CoV (SARSr-CoVs) were discovered in bats from different provinces in China and also from European, African and Southeast Asian countries 15, 20, 38, [43] [44] [45] [46] [47] [48] [49] [50] [51] [52] [53] [54] (FIg.	0	0	0
covid19a	2903899730	2019-MAR	2139202079	Tong S, 2009, Emerging Infectious Diseases, V15, P482, DOI 10.3201/EID1503.081013	context	These data indicate that SARSr-CoVs have wide geographical spread and might have been prevalent in bats for a very long time.	0	0.6617	0
covid19a	2903899730	2019-MAR	2099851748	Sheahan TP, 2008, Journal of Virology, V82, P2274, DOI 10.1128/JVI.02041-07	context	Understanding the molecular basis for human receptor usage by different SARS-CoV strains is crucial for understanding the cross-species transmission of SARS-CoV and for epidemiological monitoring of potential future outbreaks.	0	0.3244	0
covid19a	2903899730	2019-MAR	2098037373	Li F, 2013, Antiviral Research, V100, P246, DOI 10.1016/J.ANTIVIRAL.2013.08.014	context	These two S proteins demonstrate exceptionally high affinity for human ACE2 and civet ACE2, confirming that the human ACE2adapted and civet ACE2-adapted RBM residues help determine SARS-CoV host range 72, 83 Fig.	0	0.2177	0
covid19a	2903899730	2019-MAR	2119111857	Raj VS, 2013, Nature, V495, P251, DOI 10.1038/NATURE12005	context	Similar to SARS-CoV S1-CTD, MERS-CoV S1-CTD functions as the viral RBD 10, 117 .	0	0	0
covid19a	2903899730	2019-MAR	2158785087	Babcock GJ, 2004, Journal of Virology, V78, P4552, DOI 10.1128/JVI.78.9.4552-4560.2004	context	The S1-CTD functions as the RBD and is responsible for binding ACE2 and entering cells 7, 63, 64 .	0	0	0
covid19a	2903899730	2019-MAR	2055012634	Lau SKP, 2010, Journal of Virology, V84, P2808, DOI 10.1128/JVI.02219-09	context	Subsequently, many coronaviruses phylogenetically related to SARS-CoV (SARSr-CoVs) were discovered in bats from different provinces in China and also from European, African and Southeast Asian countries 15, 20, 38, [43] [44] [45] [46] [47] [48] [49] [50] [51] [52] [53] [54] (FIg.	0	0	0
covid19a	2903899730	2019-MAR	2103503670	Li W, 2005, Science, V310, P676, DOI 10.1126/SCIENCE.1118391	context	In 2005, two teams independently reported the discovery of novel coronaviruses related to human SARS-CoV, which were named SARS-CoV-related viruses or SARS-like coronaviruses, in horseshoe bats (genus Rhinolophus) 15, 43 .	0	0.5307	0
covid19a	2903899730	2019-MAR	2103503670	Li W, 2005, Science, V310, P676, DOI 10.1126/SCIENCE.1118391	context	Subsequently, many coronaviruses phylogenetically related to SARS-CoV (SARSr-CoVs) were discovered in bats from different provinces in China and also from European, African and Southeast Asian countries 15, 20, 38, [43] [44] [45] [46] [47] [48] [49] [50] [51] [52] [53] [54] (FIg.	0	0	0
covid19a	2903899730	2019-MAR	2134250657	Zhao Z, 2004, BMC Evolutionary Biology, V4, P21, DOI 10.1186/1471-2148-4-21	context	This hypothesis is consistent with previous data showing that a direct progenitor of SARS-CoV emerged before 2002 (rEFs 42, 57, 58 ).	0	0.2657	0
covid19a	2903899730	2019-MAR	2605364764	Anthony SJ, 2017, Mbio, V8, P1, DOI 10.1128/MBIO.00373-17	context	Since its outbreak in 2012, MERSr-CoVs and related viruses (HKU4 and HKU5) have been found in different bat species in five continents 17, 21, 106, 110, 111, 116, 126, 127, 132 .	0	0	0
covid19a	2903899730	2019-MAR	2605364764	Anthony SJ, 2017, Mbio, V8, P1, DOI 10.1128/MBIO.00373-17	context	The accessory genes, including those encoding ORF3, ORF4a, ORF4b and ORF5, are also highly variable in length and sequence between bat MERSr-CoVs and human and camel MERS-CoVs, suggesting substantial evolution of these genes in their natural hosts 105, 106, 110, 111, 116 .	0	0.1683	0
covid19a	2903899730	2019-MAR	2605364764	Anthony SJ, 2017, Mbio, V8, P1, DOI 10.1128/MBIO.00373-17	context	These deletions are considered to be related to the differences in receptor binding and cell entry 111, 116 .	0	0.19	0
covid19a	2903899730	2019-MAR	2605364764	Anthony SJ, 2017, Mbio, V8, P1, DOI 10.1128/MBIO.00373-17	context	To date, bat MERSr-CoVs and human and camel MERS-CoVs share the same genomic structures but differ substantially in their genomic sequences 105, 106, 110, 111, 116 .	0	0	0.4746
covid19a	2903899730	2019-MAR	2298153446	Menachery VD, 2016, Proceedings of the National Academy of Sciences of the United States of America, V113, P3048, DOI 10.1073/PNAS.1517719113	context	Recent studies demonstrated that anti-SARS-CoV strategies worked against only WIV1 and not SHC014 (rEFs 71, 88, 89 ).	0	0.5196	0
covid19a	2903899730	2019-MAR	2298153446	Menachery VD, 2016, Proceedings of the National Academy of Sciences of the United States of America, V113, P3048, DOI 10.1073/PNAS.1517719113	context	Similarly, both bWIV1 and bRsSHC014 can infect civet cells, but they bind civet ACE2 less well than cSz02.	0	0.4376	0.4746
covid19a	2903899730	2019-MAR	2080679400	Rihtaric D, 2010, Archives of Virology, V155, P507, DOI 10.1007/S00705-010-0612-5	context	Subsequently, many coronaviruses phylogenetically related to SARS-CoV (SARSr-CoVs) were discovered in bats from different provinces in China and also from European, African and Southeast Asian countries 15, 20, 38, [43] [44] [45] [46] [47] [48] [49] [50] [51] [52] [53] [54] (FIg.	0	0	0
covid19a	2903899730	2019-MAR	2285897784	Yang X, 2016, Journal of Virology, V90, P3253, DOI 10.1128/JVI.02582-15	context	A novel accessory gene, named orfx and located between orf6 and orf7, was identified in the genomes of several bat SARSr-CoVs from Yunnan province [18] [19] [20] (FIg.	0	0	0
covid19a	2903899730	2019-MAR	2285897784	Yang X, 2016, Journal of Virology, V90, P3253, DOI 10.1128/JVI.02582-15	context	Compared with human and civet SARS-CoV, bat SARSr-CoV S1 can be divided into two clades: clade 1, which is found only in Yunnan province, has the same size S protein as human and civet isolates [18] [19] [20] 51 , whereas clade 2, which is found in many locations, has a shorter size S protein owing to deletions of 5, 12 or 13 amino acids in length 15	0	0.9683	0
covid19a	2903899730	2019-MAR	2285897784	Yang X, 2016, Journal of Virology, V90, P3253, DOI 10.1128/JVI.02582-15	context	Strains bWIV1 and bRsSHC014, but not strain bHKU3, use both human and civet ACE2 and hence can infect both human and civet cells 16, [18] [19] [20] 86, 87 .	0	0.9571	0.4746
covid19a	2903899730	2019-MAR	2285897784	Yang X, 2016, Journal of Virology, V90, P3253, DOI 10.1128/JVI.02582-15	context	To date, numerous SARSr-CoV strains have been identified from bats 15, 16, [18] [19] [20] .	0	0	0
covid19a	2903899730	2019-MAR	2036144053	Lau SKP, 2007, Virology, V367, P428, DOI 10.1016/J.VIROL.2007.06.009	context	The SADS-CoV isolates from piglets of the four farms were almost identical and shared 95% identity with Rhinolophus bat coronavirus HKU2 (rEF. 130 ), indicating the bat origin of this pig virus.	0	0.1308	0
covid19a	2903899730	2019-MAR	2145441153	Haagmans BL, 2014, Lancet Infectious Diseases, V14, P140, DOI 10.1016/S1473-3099(13)70690-X	context	Indeed, MERS-CoV strains isolated from camels were almost identical to those isolated from humans [90] [91] [92] [93] [94] [95] .	0	0	0
covid19a	2903899730	2019-MAR	2144073791	Hon C, 2008, Journal of Virology, V82, P1819, DOI 10.1128/JVI.01926-07	context	The most frequent recombination breakpoints are within the S gene, which encodes the spike (S) protein that contains the receptor-binding domain (RBD), and upstream of orf8, which encodes an accessory protein 20, 58, 59 .	0	0	0
covid19a	2903899730	2019-MAR	2144073791	Hon C, 2008, Journal of Virology, V82, P1819, DOI 10.1128/JVI.01926-07	context	This hypothesis is consistent with previous data showing that a direct progenitor of SARS-CoV emerged before 2002 (rEFs 42, 57, 58 ).	0	0.2657	0
covid19a	2903899730	2019-MAR	2033417454	Nagy PD, 1997, Virology, V235, P1, DOI 10.1006/VIRO.1997.8681	context	Given the prevalence and great genetic diversity of bat SARSr-CoVs, their close coexistence and the frequent recombination of the coronaviruses, it is expected that novel variants will emerge in the future 60, 61 .	0	0.2952	0
covid19a	2903899730	2019-MAR	2206236540	Mackay IM, 2015, Virology Journal, V12, P222, DOI 10.1186/S12985-015-0439-5	context	The phylogenetic tree of MERSr-CoVs is based on a published trees 94, 139 and reconstructed using full-genome alignment of all coding regions using the same method as above.	0	0	0
covid19a	2903899730	2019-MAR	2122649536	Cockrell AS, 2014, Journal of Virology, V88, P5195, DOI 10.1128/JVI.03764-13	context	DPP4 from humans, camels, horses and bats can function as a receptor for MERS-CoV, whereas DPP4 from mice, hamsters and ferrets cannot 112, [122] [123] [124] [125] .	0	0.5099	0
covid19a	2903899730	2019-MAR	2152030947	Van doremalen N, 2014, Journal of Virology, V88, P9220, DOI 10.1128/JVI.00676-14	context	DPP4 from humans, camels, horses and bats can function as a receptor for MERS-CoV, whereas DPP4 from mice, hamsters and ferrets cannot 112, [122] [123] [124] [125] .	0	0.5099	0
covid19a	2903899730	2019-MAR	2152030947	Van doremalen N, 2014, Journal of Virology, V88, P9220, DOI 10.1128/JVI.00676-14	context	For example, two residues (288 and 330) in mouse DPP4 and five residues (291, 295, 336, 341 and 346) in hamster DPP4 are largely responsible for the incompatibility of mouse and hamster DPP4s with MERS-CoV 112, 123 .	0.0062	0	0
covid19a	2903899730	2019-MAR	2195009776	Menachery VD, 2015, Nature Medicine, V21, P1508, DOI 10.1038/NM.3985	context	Recent studies demonstrated that anti-SARS-CoV strategies worked against only WIV1 and not SHC014 (rEFs 71, 88, 89 ).	0	0.5196	0
covid19a	2903899730	2019-MAR	2195009776	Menachery VD, 2015, Nature Medicine, V21, P1508, DOI 10.1038/NM.3985	context	Similarly, both bWIV1 and bRsSHC014 can infect civet cells, but they bind civet ACE2 less well than cSz02.	0	0.4376	0.4746
covid19a	2903899730	2019-MAR	2146242600	Yang Y, 2014, Proceedings of the National Academy of Sciences of the United States of America, V111, P12516, DOI 10.1073/PNAS.1405889111	context	However, they bind DPP4 less efficiently than MERS-CoV.	0	0	0.415
covid19a	2903899730	2019-MAR	2146242600	Yang Y, 2014, Proceedings of the National Academy of Sciences of the United States of America, V111, P12516, DOI 10.1073/PNAS.1405889111	context	Since its outbreak in 2012, MERSr-CoVs and related viruses (HKU4 and HKU5) have been found in different bat species in five continents 17, 21, 106, 110, 111, 116, 126, 127, 132 .	0	0	0
covid19a	2903899730	2019-MAR	2146242600	Yang Y, 2014, Proceedings of the National Academy of Sciences of the United States of America, V111, P12516, DOI 10.1073/PNAS.1405889111	context	Surprisingly, some bat MERSr-CoVs and HKU can use the same receptor, DPP4, as MERS-CoV 110, 111, 126, 127 .	0	0.4376	0
covid19a	2903899730	2019-MAR	1993577573	Ge X, 2013, Nature, V503, P535, DOI 10.1038/NATURE12711	context	A 5-year longitudinal study revealed the coexistence of highly diverse SARSr-CoVs in bat populations in one cave of Yunnan province, China 18, 20, 55 .	0	0	0
covid19a	2903899730	2019-MAR	1993577573	Ge X, 2013, Nature, V503, P535, DOI 10.1038/NATURE12711	context	A novel accessory gene, named orfx and located between orf6 and orf7, was identified in the genomes of several bat SARSr-CoVs from Yunnan province [18] [19] [20] (FIg.	0	0	0
covid19a	2903899730	2019-MAR	1993577573	Ge X, 2013, Nature, V503, P535, DOI 10.1038/NATURE12711	context	Compared with human and civet SARS-CoV, bat SARSr-CoV S1 can be divided into two clades: clade 1, which is found only in Yunnan province, has the same size S protein as human and civet isolates [18] [19] [20] 51 , whereas clade 2, which is found in many locations, has a shorter size S protein owing to deletions of 5, 12 or 13 amino acids in length 15	0	0.9683	0
covid19a	2903899730	2019-MAR	1993577573	Ge X, 2013, Nature, V503, P535, DOI 10.1038/NATURE12711	context	Strains bWIV1 and bRsSHC014, but not strain bHKU3, use both human and civet ACE2 and hence can infect both human and civet cells 16, [18] [19] [20] 86, 87 .	0	0.9571	0.4746
covid19a	2903899730	2019-MAR	1993577573	Ge X, 2013, Nature, V503, P535, DOI 10.1038/NATURE12711	context	To date, numerous SARSr-CoV strains have been identified from bats 15, 16, [18] [19] [20] .	0	0	0
covid19a	2903899730	2019-MAR	2018569589	Liu L, 2007, Journal of Virology, V81, P4694, DOI 10.1128/JVI.02389-06	context	In sum, Asn479 and Arg479 are viral adaptations to human ACE2, whereas Lys479 is incompatible with human ACE2; Arg479 is a viral adaptation to civet ACE2, whereas Asn479 and Lys479 are also compatible with civet ACE2.	0.0078	0	0
covid19a	2903899730	2019-MAR	2018569589	Liu L, 2007, Journal of Virology, V81, P4694, DOI 10.1128/JVI.02389-06	context	In sum, Thr487 is a viral adaptation to both human and civet ACE2, and Ser487 is much more compatible with civet ACE2 than with human ACE2 (FIg.	0	0	0
covid19a	2903899730	2019-MAR	2018569589	Liu L, 2007, Journal of Virology, V81, P4694, DOI 10.1128/JVI.02389-06	context	Strain hcGd03 was isolated from both humans and palm civets in 2003-2004 and has moderate affinity for human ACE2 and moderate infectivity in human cells; it infected humans but did not transmit between humans 80 . Strain hHae08 was isolated from human cell culture and has high affinity for human ACE2 and high infectivity in human cells 81 .	0	0.5196	0.4746
covid19a	2903899730	2019-MAR	2736557723	Peck KM, 2017, Journal of Virology, V91, P0, DOI 10.1128/JVI.00534-17	context	DPP4 from humans, camels, horses and bats can function as a receptor for MERS-CoV, whereas DPP4 from mice, hamsters and ferrets cannot 112, [122] [123] [124] [125] .	0	0.5099	0
covid19a	2903899730	2019-MAR	2172477717	Wu Z, 2016, The Journal of Infectious Diseases, V213, P579, DOI 10.1093/INFDIS/JIV476	context	The most frequent recombination breakpoints are within the S gene, which encodes the spike (S) protein that contains the receptor-binding domain (RBD), and upstream of orf8, which encodes an accessory protein 20, 58, 59 .	0	0	0
covid19a	2903899730	2019-MAR	1997954607	Kan B, 2005, Journal of Virology, V79, P11892, DOI 10.1128/JVI.79.18.11892-11900.2005	context	After the causative agent of SARS was identified, SARS-CoV and/or anti-SARS-CoV antibodies were found in masked palm civets (Paguma larvata) and animal handlers in a market place 12, 16, [39] [40] [41] [42] .	0	1.0614	0
covid19a	2903899730	2019-MAR	1997954607	Kan B, 2005, Journal of Virology, V79, P11892, DOI 10.1128/JVI.79.18.11892-11900.2005	context	However, later, wide-reaching investigations of farmed and wild-caught civets revealed that the SARS-CoV strains found in market civets were transmitted to them by other animals 16, 39 .	0	0	0.415
covid19a	2903899730	2019-MAR	1997954607	Kan B, 2005, Journal of Virology, V79, P11892, DOI 10.1128/JVI.79.18.11892-11900.2005	context	Strains bWIV1 and bRsSHC014, but not strain bHKU3, use both human and civet ACE2 and hence can infect both human and civet cells 16, [18] [19] [20] 86, 87 .	0	0.9571	0.4746
covid19a	2903899730	2019-MAR	1997954607	Kan B, 2005, Journal of Virology, V79, P11892, DOI 10.1128/JVI.79.18.11892-11900.2005	context	To date, numerous SARSr-CoV strains have been identified from bats 15, 16, [18] [19] [20] .	0	0	0
covid19a	2903899730	2019-MAR	1986942052	Lau SKP, 2013, Journal of Virology, V87, P8638, DOI 10.1128/JVI.01055-13	context	Genomic sequence analysis indicated that MERS-CoV, Tylonycteris bat coronavirus HKU4 and Pipistrellus bat coronavirus HKU5 are phylogenetically related (denoted as betacoronavirus lineage C) 21 .	0	0.3364	0
covid19a	2903899730	2019-MAR	1986942052	Lau SKP, 2013, Journal of Virology, V87, P8638, DOI 10.1128/JVI.01055-13	context	Since its outbreak in 2012, MERSr-CoVs and related viruses (HKU4 and HKU5) have been found in different bat species in five continents 17, 21, 106, 110, 111, 116, 126, 127, 132 .	0	0	0
covid19a	2903899730	2019-MAR	2037650802	Towler P, 2004, Journal of Biological Chemistry, V279, P17996, DOI 10.1074/JBC.M311191200	context	The RBD binds to the outer surface of ACE2, away from its zinc-chelating enzymatic site 77, 141 (FIg.	0	0	0
covid19a	2903899730	2019-MAR	2139752794	Rowe CL, 1997, Journal of Virology, V71, P6183, DOI 10.1128/JVI.71.8.6183-6190.1997	context	Given the prevalence and great genetic diversity of bat SARSr-CoVs, their close coexistence and the frequent recombination of the coronaviruses, it is expected that novel variants will emerge in the future 60, 61 .	0	0.2952	0
covid19a	2903899730	2019-MAR	2289810872	Yang Y, 2015, Scientific Reports, V5, P17554, DOI 10.1038/SREP17554	context	ORF4b is known to be an interferon antagonist 113, 114 .	0	0.242	0
covid19a	2903899730	2019-MAR	2951281687	Dudas G, 2016, Virus Evolution, V2, P0, DOI 10.1093/VE/VEV023	context	Numerous recombinations imply that MERS-CoV originated from the exchange of genetic elements between different viral ancestors, including those isolated from camels and the assumed natural host bats 94, 105, 107, 110, 111 .	0	0.0758	0
covid19a	2903899730	2019-MAR	2099941783	Muller MA, 2015, Lancet Infectious Diseases, V15, P559, DOI 10.1016/S1473-3099(15)70090-3	context	Moreover, MERS-CoV-specific antibodies were highly prevalent in camels from the Middle East, Africa and Asia 13, 14, [96] [97] [98] [99] [100] [101] [102] [103] .	0	0	0
covid19a	2903899730	2019-MAR	2806268653	Harcourt JL, 2018, Zoonoses and Public Health, V65, P749, DOI 10.1111/ZPH.12482	context	Moreover, MERS-CoV-specific antibodies were highly prevalent in camels from the Middle East, Africa and Asia 13, 14, [96] [97] [98] [99] [100] [101] [102] [103] .	0	0	0
covid19a	2903899730	2019-MAR	2029947080	Ren W, 2006, Journal of General Virology, V87, P3355, DOI 10.1099/VIR.0.82220-0	context	Subsequently, many coronaviruses phylogenetically related to SARS-CoV (SARSr-CoVs) were discovered in bats from different provinces in China and also from European, African and Southeast Asian countries 15, 20, 38, [43] [44] [45] [46] [47] [48] [49] [50] [51] [52] [53] [54] (FIg.	0	0	0
covid19a	2903899730	2019-MAR	2049975503	Memish ZA, 2013, Emerging Infectious Diseases, V19, P1819, DOI 10.3201/EID1911.131172	context	Since its outbreak in 2012, MERSr-CoVs and related viruses (HKU4 and HKU5) have been found in different bat species in five continents 17, 21, 106, 110, 111, 116, 126, 127, 132 .	0	0	0
covid19a	2903899730	2019-MAR	2074618762	Becker MM, 2008, Proceedings of the National Academy of Sciences of the United States of America, V105, P19944, DOI 10.1073/PNAS.0808116105	context	Strains bWIV1 and bRsSHC014, but not strain bHKU3, use both human and civet ACE2 and hence can infect both human and civet cells 16, [18] [19] [20] 86, 87 .	0	0.9571	0.4746
covid19a	2903899730	2019-MAR	2560178450	Lacroix A, 2017, Infection, Genetics and Evolution, V48, P10, DOI 10.1016/J.MEEGID.2016.11.029	context	Subsequently, many coronaviruses phylogenetically related to SARS-CoV (SARSr-CoVs) were discovered in bats from different provinces in China and also from European, African and Southeast Asian countries 15, 20, 38, [43] [44] [45] [46] [47] [48] [49] [50] [51] [52] [53] [54] (FIg.	0	0	0
covid19a	2903899730	2019-MAR	1985830171	Yuan J, 2010, Journal of General Virology, V91, P1058, DOI 10.1099/VIR.0.016378-0	context	Subsequently, many coronaviruses phylogenetically related to SARS-CoV (SARSr-CoVs) were discovered in bats from different provinces in China and also from European, African and Southeast Asian countries 15, 20, 38, [43] [44] [45] [46] [47] [48] [49] [50] [51] [52] [53] [54] (FIg.	0	0	0
covid19a	2903899730	2019-MAR	1811783050	Lai MMC, 1997, Advances in Virus Research, V48, P1, DOI 10.1016/S0065-3527(08)60286-9	context	As no direct progenitor of SARS-CoV was found in bat populations despite 15 years of searching and as RNA recombination is frequent within coronaviruses 56 , it is highly likely that SARS-CoV newly emerged through recombination of Coronaviruses form enveloped and spherical particles of 100-160 nm in diameter.	0	0.1727	0.1531
covid19a	2903899730	2019-MAR	2119837294	Alagaili AN, 2014, Mbio, V5, P0, DOI 10.1128/MBIO.00884-14	context	Moreover, MERS-CoV-specific antibodies were highly prevalent in camels from the Middle East, Africa and Asia 13, 14, [96] [97] [98] [99] [100] [101] [102] [103] .	0	0	0
covid19a	2903899730	2019-MAR	2775086803	Hu B, 2017, PLOS Pathogens, V13, P0, DOI 10.1371/JOURNAL.PPAT.1006698	context	A novel accessory gene, named orfx and located between orf6 and orf7, was identified in the genomes of several bat SARSr-CoVs from Yunnan province [18] [19] [20] (FIg.	0	0	0
covid19a	2903899730	2019-MAR	2775086803	Hu B, 2017, PLOS Pathogens, V13, P0, DOI 10.1371/JOURNAL.PPAT.1006698	context	A split orf8 (364 nucleotides) owing to a 5-nucleotide deletion was found in one bat SARSr-CoV strain, similar to that of SARS-CoVs from middle-phase and late-phase patients 20 .	0	0	0
covid19a	2903899730	2019-MAR	2775086803	Hu B, 2017, PLOS Pathogens, V13, P0, DOI 10.1371/JOURNAL.PPAT.1006698	context	Adapted from rEF. 20 , CC BY 4.0 (https://creativecommons.org/licenses/by/4.0/).	0	0	0
covid19a	2903899730	2019-MAR	2775086803	Hu B, 2017, PLOS Pathogens, V13, P0, DOI 10.1371/JOURNAL.PPAT.1006698	context	Bat SARSr-CoVs and SARS-CoV are highly similar in ORF3a (96.4-98.9% amino acid identity), but bat SARSr-CoVs have different sizes of ORF3b (54-154 amino acids) (a large part of the region encoding ORF3b overlaps with the ORF3a coding region) 20, 70 .	0	0	0.4746
covid19a	2903899730	2019-MAR	2775086803	Hu B, 2017, PLOS Pathogens, V13, P0, DOI 10.1371/JOURNAL.PPAT.1006698	context	Compared with human and civet SARS-CoV, bat SARSr-CoV S1 can be divided into two clades: clade 1, which is found only in Yunnan province, has the same size S protein as human and civet isolates [18] [19] [20] 51 , whereas clade 2, which is found in many locations, has a shorter size S protein owing to deletions of 5, 12 or 13 amino acids in length 15	0	0.9683	0
covid19a	2903899730	2019-MAR	2775086803	Hu B, 2017, PLOS Pathogens, V13, P0, DOI 10.1371/JOURNAL.PPAT.1006698	context	Furthermore, WIV16, the closest relative to SARS-CoV found in bats, likely arose through recombination of two other prevalent bat SARSr-CoV strains 20 .	0	0.1727	0
covid19a	2903899730	2019-MAR	2775086803	Hu B, 2017, PLOS Pathogens, V13, P0, DOI 10.1371/JOURNAL.PPAT.1006698	context	Recombination analysis also strongly supported the hypothesis that the civet SARS-CoV strain SZ3 arose through recombination of two existing bat strains, WIV16 and Rf4092 (rEF. 20 ).	0	0.193	0
covid19a	2903899730	2019-MAR	2775086803	Hu B, 2017, PLOS Pathogens, V13, P0, DOI 10.1371/JOURNAL.PPAT.1006698	context	Strains bWIV1 and bRsSHC014, but not strain bHKU3, use both human and civet ACE2 and hence can infect both human and civet cells 16, [18] [19] [20] 86, 87 .	0	0.9571	0.4746
covid19a	2903899730	2019-MAR	2775086803	Hu B, 2017, PLOS Pathogens, V13, P0, DOI 10.1371/JOURNAL.PPAT.1006698	context	Subsequently, many coronaviruses phylogenetically related to SARS-CoV (SARSr-CoVs) were discovered in bats from different provinces in China and also from European, African and Southeast Asian countries 15, 20, 38, [43] [44] [45] [46] [47] [48] [49] [50] [51] [52] [53] [54] (FIg.	0	0	0
covid19a	2903899730	2019-MAR	2775086803	Hu B, 2017, PLOS Pathogens, V13, P0, DOI 10.1371/JOURNAL.PPAT.1006698	context	The most frequent recombination breakpoints are within the S gene, which encodes the spike (S) protein that contains the receptor-binding domain (RBD), and upstream of orf8, which encodes an accessory protein 20, 58, 59 .	0	0	0
covid19a	2903899730	2019-MAR	2775086803	Hu B, 2017, PLOS Pathogens, V13, P0, DOI 10.1371/JOURNAL.PPAT.1006698	context	This location is a diversity hot spot, and the SARSr-CoVs in this location contain all the genetic diversity found in other locations of China.	0	0	0
covid19a	2903899730	2019-MAR	2775086803	Hu B, 2017, PLOS Pathogens, V13, P0, DOI 10.1371/JOURNAL.PPAT.1006698	context	To date, numerous SARSr-CoV strains have been identified from bats 15, 16, [18] [19] [20] .	0	0	0
covid19a	2903899730	2019-MAR	2794573360	Zhou P, 2018, Nature, V556, P255, DOI 10.1038/S41586-018-0010-9	context	A novel HKU2-related bat coronavirus, named SADS-CoV, was identified as the causative agent 34, 128, 129 .	0	0	0
covid19a	2903899730	2019-MAR	2794573360	Zhou P, 2018, Nature, V556, P255, DOI 10.1038/S41586-018-0010-9	context	The mechanism of transmission of SADS-CoV from bats to pigs and the pathogenesis of bat-originated SADSr-CoVs in pigs need further exploration.	0	0	0
covid19a	2903899730	2019-MAR	2103498752	Ren W, 2008, Journal of Virology, V82, P1899, DOI 10.1128/JVI.01085-07	context	Strains bWIV1 and bRsSHC014, but not strain bHKU3, use both human and civet ACE2 and hence can infect both human and civet cells 16, [18] [19] [20] 86, 87 .	0	0.9571	0.4746
covid19a	2903899730	2019-MAR	2096002647	Tu C, 2004, Emerging Infectious Diseases, V10, P2244, DOI 10.3201/EID1012.040520	context	After the causative agent of SARS was identified, SARS-CoV and/or anti-SARS-CoV antibodies were found in masked palm civets (Paguma larvata) and animal handlers in a market place 12, 16, [39] [40] [41] [42] .	0	1.0614	0
covid19a	2903899730	2019-MAR	2096002647	Tu C, 2004, Emerging Infectious Diseases, V10, P2244, DOI 10.3201/EID1012.040520	context	However, later, wide-reaching investigations of farmed and wild-caught civets revealed that the SARS-CoV strains found in market civets were transmitted to them by other animals 16, 39 .	0	0	0.415
covid19a	2903899730	2019-MAR	2217313808	Sabir JSM, 2016, Science, V351, P81, DOI 10.1126/SCIENCE.AAC8608	context	Indeed, MERS-CoV strains isolated from camels were almost identical to those isolated from humans [90] [91] [92] [93] [94] [95] .	0	0	0
covid19a	2903899730	2019-MAR	2606148195	Yuan Y, 2017, Nature Communications, V8, P15092, DOI 10.1038/NCOMMS15092	context	Electron microscopic studies have shown that the SARS-CoV S protein forms a clover shaped trimer, with three S1 heads and a trimeric S2 stalk 74, 75 .	0	0	0
covid19a	2903899730	2019-MAR	1991415701	Simas PVM, 2015, Emerging Infectious Diseases, V21, P729, DOI 10.3201/EID2104.141783	context	This is the first documented spillover of a bat coronavirus that caused severe diseases in domestic animals, although molecular evolution data suggested PEDV probably originated in bats 37, 38 .	0	0.2546	0.2832
covid19a	2903899730	2019-MAR	2038918691	Li W, 2005, The EMBO Journal, V24, P1634, DOI 10.1038/SJ.EMBOJ.7600640	context	Different SARS-CoV strains isolated from several hosts vary in their binding affinities for human ACE2 and consequently in their infectivity of human cells 76, 78 (FIg.	0	0	0
covid19a	2903899730	2019-MAR	2038918691	Li W, 2005, The EMBO Journal, V24, P1634, DOI 10.1038/SJ.EMBOJ.7600640	context	Mutations in RBM residue 479 had an important role in the civet-to-human transmission of SARS-CoV 42, 76, 78, 85 .	0	0	0
covid19a	2903899730	2019-MAR	2038918691	Li W, 2005, The EMBO Journal, V24, P1634, DOI 10.1038/SJ.EMBOJ.7600640	context	The above structural analyses are supported by biochemical, functional and epidemiological data 42, 76, 78, [83] [84] [85] .	0	0.0711	0
covid19a	2903899730	2019-MAR	2038918691	Li W, 2005, The EMBO Journal, V24, P1634, DOI 10.1038/SJ.EMBOJ.7600640	context	The above structural analyses are supported by biochemical, functional and epidemiological data 42, 76, 78, [83] [84] [85] .	0	0.0711	0
covid19a	2903899730	2019-MAR	2038918691	Li W, 2005, The EMBO Journal, V24, P1634, DOI 10.1038/SJ.EMBOJ.7600640	context	Two amino acid residues in the RBD, 479 and 487, were identified to be essential for ACE2-mediated SARS-CoV infection and critical for virus transmission from civets to humans 76, 78 .	0	0	0
covid19a	2903899730	2019-MAR	2140338292	Lau SKP, 2005, Proceedings of the National Academy of Sciences of the United States of America, V102, P14040, DOI 10.1073/PNAS.0506735102	context	In 2005, two teams independently reported the discovery of novel coronaviruses related to human SARS-CoV, which were named SARS-CoV-related viruses or SARS-like coronaviruses, in horseshoe bats (genus Rhinolophus) 15, 43 .	0	0.5307	0
covid19a	2903899730	2019-MAR	2140338292	Lau SKP, 2005, Proceedings of the National Academy of Sciences of the United States of America, V102, P14040, DOI 10.1073/PNAS.0506735102	context	Subsequently, many coronaviruses phylogenetically related to SARS-CoV (SARSr-CoVs) were discovered in bats from different provinces in China and also from European, African and Southeast Asian countries 15, 20, 38, [43] [44] [45] [46] [47] [48] [49] [50] [51] [52] [53] [54] (FIg.	0	0	0
covid19a	2903899730	2019-MAR	2140338292	Lau SKP, 2005, Proceedings of the National Academy of Sciences of the United States of America, V102, P14040, DOI 10.1073/PNAS.0506735102	context	To date, numerous SARSr-CoV strains have been identified from bats 15, 16, [18] [19] [20] .	0	0	0
covid19a	2903899730	2019-MAR	2808436557	Luo CM, 2018, Journal of Virology, V92, P0, DOI 10.1128/JVI.00116-18	context	MERSr-CoVs from bats in general share only ~60-70% sequence identity with MERS-CoV in the RBD, and only some of these bat viruses, including HKU4, recognize DPP4 as the receptor 110, 111, 126 .	0	0	0
covid19a	2903899730	2019-MAR	2808436557	Luo CM, 2018, Journal of Virology, V92, P0, DOI 10.1128/JVI.00116-18	context	On the basis of their genomic sequences, several bat MERSr-CoV strains discovered in China, such as Ii-MERSr-CoV, Ve-MERSr-CoV and Hy-MERSr-CoV, have just reached the taxonomic threshold to be considered the same species as MERS-CoV 106, 110, 111 .	0	0.19	0
covid19a	2903899730	2019-MAR	2808436557	Luo CM, 2018, Journal of Virology, V92, P0, DOI 10.1128/JVI.00116-18	context	Since its outbreak in 2012, MERSr-CoVs and related viruses (HKU4 and HKU5) have been found in different bat species in five continents 17, 21, 106, 110, 111, 116, 126, 127, 132 .	0	0	0
covid19a	2903899730	2019-MAR	2808436557	Luo CM, 2018, Journal of Virology, V92, P0, DOI 10.1128/JVI.00116-18	context	Surprisingly, some bat MERSr-CoVs and HKU can use the same receptor, DPP4, as MERS-CoV 110, 111, 126, 127 .	0	0.4376	0
covid19a	2903899730	2019-MAR	2808436557	Luo CM, 2018, Journal of Virology, V92, P0, DOI 10.1128/JVI.00116-18	context	The accessory genes, including those encoding ORF3, ORF4a, ORF4b and ORF5, are also highly variable in length and sequence between bat MERSr-CoVs and human and camel MERS-CoVs, suggesting substantial evolution of these genes in their natural hosts 105, 106, 110, 111, 116 .	0	0.1683	0
covid19a	2903899730	2019-MAR	2808436557	Luo CM, 2018, Journal of Virology, V92, P0, DOI 10.1128/JVI.00116-18	context	The sequence identity of the S protein between bat MERSr-CoVs and human and camel MERS-CoVs is approximately 45-65%, with even lower sequence identity in the RBD region 110, 111 .	0	0	0
covid19a	2903899730	2019-MAR	2808436557	Luo CM, 2018, Journal of Virology, V92, P0, DOI 10.1128/JVI.00116-18	context	These deletions are considered to be related to the differences in receptor binding and cell entry 111, 116 .	0	0.19	0
covid19a	2903899730	2019-MAR	2808436557	Luo CM, 2018, Journal of Virology, V92, P0, DOI 10.1128/JVI.00116-18	context	To date, bat MERSr-CoVs and human and camel MERS-CoVs share the same genomic structures but differ substantially in their genomic sequences 105, 106, 110, 111, 116 .	0	0	0.4746
covid19a	2903899730	2019-MAR	2768110043	Zeng LP, 2017, Science China-life Sciences, V60, P1399, DOI 10.1007/S11427-017-9189-3	context	A preliminary study indicated that ORFX is involved in an anti-interferon response 71 .	0	0.3364	0
covid19a	2903899730	2019-MAR	2768110043	Zeng LP, 2017, Science China-life Sciences, V60, P1399, DOI 10.1007/S11427-017-9189-3	context	Recent studies demonstrated that anti-SARS-CoV strategies worked against only WIV1 and not SHC014 (rEFs 71, 88, 89 ).	0	0.5196	0
covid19a	2903899730	2019-MAR	1973757205	Wang Q, 2014, Cell Host & Microbe, V16, P328, DOI 10.1016/J.CHOM.2014.08.009	context	Overall, as in the case of SARS-CoV, receptor recognition is a crucial determinant of the host range of MERS-CoV.	0	0	0
covid19a	2903899730	2019-MAR	1973757205	Wang Q, 2014, Cell Host & Microbe, V16, P328, DOI 10.1016/J.CHOM.2014.08.009	context	Since its outbreak in 2012, MERSr-CoVs and related viruses (HKU4 and HKU5) have been found in different bat species in five continents 17, 21, 106, 110, 111, 116, 126, 127, 132 .	0	0	0
covid19a	2903899730	2019-MAR	1973757205	Wang Q, 2014, Cell Host & Microbe, V16, P328, DOI 10.1016/J.CHOM.2014.08.009	context	Surprisingly, some bat MERSr-CoVs and HKU can use the same receptor, DPP4, as MERS-CoV 110, 111, 126, 127 .	0	0.4376	0
covid19a	2903899730	2019-MAR	2063457748	Wacharapluesadee S, 2015, Virology Journal, V12, P57, DOI 10.1186/S12985-015-0289-1	context	Subsequently, many coronaviruses phylogenetically related to SARS-CoV (SARSr-CoVs) were discovered in bats from different provinces in China and also from European, African and Southeast Asian countries 15, 20, 38, [43] [44] [45] [46] [47] [48] [49] [50] [51] [52] [53] [54] (FIg.	0	0	0
covid19a	2903899730	2019-MAR	1999625084	Hemida MG, 2014, Emerging Infectious Diseases, V20, P1231, DOI 10.3201/EID2007.140571	context	Moreover, MERS-CoV-specific antibodies were highly prevalent in camels from the Middle East, Africa and Asia 13, 14, [96] [97] [98] [99] [100] [101] [102] [103] .	0	0	0
covid19a	2903899730	2019-MAR	2008671763	Corman VM, 2014, Journal of Virology, V88, P11297, DOI 10.1128/JVI.01498-14	context	Numerous recombinations imply that MERS-CoV originated from the exchange of genetic elements between different viral ancestors, including those isolated from camels and the assumed natural host bats 94, 105, 107, 110, 111 .	0	0.0758	0
covid19a	2903899730	2019-MAR	2008671763	Corman VM, 2014, Journal of Virology, V88, P11297, DOI 10.1128/JVI.01498-14	context	The accessory genes, including those encoding ORF3, ORF4a, ORF4b and ORF5, are also highly variable in length and sequence between bat MERSr-CoVs and human and camel MERS-CoVs, suggesting substantial evolution of these genes in their natural hosts 105, 106, 110, 111, 116 .	0	0.1683	0
covid19a	2903899730	2019-MAR	2008671763	Corman VM, 2014, Journal of Virology, V88, P11297, DOI 10.1128/JVI.01498-14	context	To date, bat MERSr-CoVs and human and camel MERS-CoVs share the same genomic structures but differ substantially in their genomic sequences 105, 106, 110, 111, 116 .	0	0	0.4746
covid19a	2903899730	2019-MAR	2789368753	Chu DKW, 2018, Proceedings of the National Academy of Sciences of the United States of America, V115, P3144, DOI 10.1073/PNAS.1718769115	context	Another study demonstrated that the deletion of orf3-orf5 dramatically attenuated MERS-CoV virulence, primarily through increased host responses, including disrupted cellular processes, increased activation of the interferon pathway and robust inflammation 115 .	0	0	0
covid19a	2903899730	2019-MAR	2789368753	Chu DKW, 2018, Proceedings of the National Academy of Sciences of the United States of America, V115, P3144, DOI 10.1073/PNAS.1718769115	context	Curiously, deletion of the orf4 gene in the human MERS-CoV strain EMC did not substantially reduce virus replication, although it induced a stronger interferon response 94 .	0	0.5196	0.2832
covid19a	2903899730	2019-MAR	2789368753	Chu DKW, 2018, Proceedings of the National Academy of Sciences of the United States of America, V115, P3144, DOI 10.1073/PNAS.1718769115	context	Indeed, MERS-CoV strains isolated from camels were almost identical to those isolated from humans [90] [91] [92] [93] [94] [95] .	0	0	0
covid19a	2903899730	2019-MAR	2789368753	Chu DKW, 2018, Proceedings of the National Academy of Sciences of the United States of America, V115, P3144, DOI 10.1073/PNAS.1718769115	context	MERS-CoVs from both humans and camels contain variable ORF3 and ORF4 proteins with different lengths owing to either terminal truncations or internal deletions 94 .	0	0.7757	0
covid19a	2903899730	2019-MAR	2789368753	Chu DKW, 2018, Proceedings of the National Academy of Sciences of the United States of America, V115, P3144, DOI 10.1073/PNAS.1718769115	context	Numerous recombinations imply that MERS-CoV originated from the exchange of genetic elements between different viral ancestors, including those isolated from camels and the assumed natural host bats 94, 105, 107, 110, 111 .	0	0.0758	0
covid19a	2903899730	2019-MAR	2789368753	Chu DKW, 2018, Proceedings of the National Academy of Sciences of the United States of America, V115, P3144, DOI 10.1073/PNAS.1718769115	context	Substitutions of a few amino acid residues were found in the S protein of some camel MERS-CoVs, but none of them was located in the RBD 94, 112 .	0	0	0.4746
covid19a	2903899730	2019-MAR	2789368753	Chu DKW, 2018, Proceedings of the National Academy of Sciences of the United States of America, V115, P3144, DOI 10.1073/PNAS.1718769115	context	The phylogenetic tree of MERSr-CoVs is based on a published trees 94, 139 and reconstructed using full-genome alignment of all coding regions using the same method as above.	0	0	0
covid19a	2903899730	2019-MAR	2144081223	Emsley P, 2004, Acta Crystallographica Section D-biological Crystallography, V60, P2126, DOI 10.1107/S0907444904019158	context	Panels a-d are adapted from rEF. 83 receptor binding, proteolytic cleavage of S and potentially other mutations that affect virion and trimer stability may also be important for virus transmissibility in different hosts, and these factors need to be studied further.	0	0.5687	0
covid19a	2903899730	2019-MAR	2160011624	Reusken C, 2013, Lancet Infectious Diseases, V13, P859, DOI 10.1016/S1473-3099(13)70164-6	context	Moreover, MERS-CoV-specific antibodies were highly prevalent in camels from the Middle East, Africa and Asia 13, 14, [96] [97] [98] [99] [100] [101] [102] [103] .	0	0	0
covid19a	2903899730	2019-MAR	2101063972	Drexler JF, 2010, Journal of Virology, V84, P11336, DOI 10.1128/JVI.00650-10	context	Subsequently, many coronaviruses phylogenetically related to SARS-CoV (SARSr-CoVs) were discovered in bats from different provinces in China and also from European, African and Southeast Asian countries 15, 20, 38, [43] [44] [45] [46] [47] [48] [49] [50] [51] [52] [53] [54] (FIg.	0	0	0
covid19a	2903899730	2019-MAR	2101063972	Drexler JF, 2010, Journal of Virology, V84, P11336, DOI 10.1128/JVI.00650-10	context	The European bat SARSr-CoV has completely lost orf8 (rEF. 45 ).	0	0	0
covid19a	2903899730	2019-MAR	2026824152	Peck KM, 2015, Journal of Virology, V89, P4696, DOI 10.1128/JVI.03445-14	context	DPP4 from humans, camels, horses and bats can function as a receptor for MERS-CoV, whereas DPP4 from mice, hamsters and ferrets cannot 112, [122] [123] [124] [125] .	0	0.5099	0
covid19a	2903899730	2019-MAR	2090139119	Wu K, 2012, Journal of Biological Chemistry, V287, P8904, DOI 10.1074/JBC.M111.325803	context	Because of residue differences between human ACE2 and civet ACE2, both Asn479 and Lys479 fit well into the interface between the RBD and civet ACE2, although Arg479 fits even better 83, 85 ; consequently, strains hTor02, cSz02, hcGd03 and cHb05 (which contain either Asn479, Lys479 or Arg479) recognize civet ACE2 and infect civet cells efficiently 79 .	0	0.7757	0.2832
covid19a	2903899730	2019-MAR	2090139119	Wu K, 2012, Journal of Biological Chemistry, V287, P8904, DOI 10.1074/JBC.M111.325803	context	By contrast, Arg479 reaches the vicinity of hot spot 353 and forms a salt bridge with ACE2 residue Asp38 (rEF. 83 ) (FIg.	0	0	0
covid19a	2903899730	2019-MAR	2090139119	Wu K, 2012, Journal of Biological Chemistry, V287, P8904, DOI 10.1074/JBC.M111.325803	context	Panels a-d are adapted from rEF. 83 receptor binding, proteolytic cleavage of S and potentially other mutations that affect virion and trimer stability may also be important for virus transmissibility in different hosts, and these factors need to be studied further.	0	0.5687	0
covid19a	2903899730	2019-MAR	2090139119	Wu K, 2012, Journal of Biological Chemistry, V287, P8904, DOI 10.1074/JBC.M111.325803	context	The above structural analyses are supported by biochemical, functional and epidemiological data 42, 76, 78, [83] [84] [85] .	0	0.0711	0
covid19a	2903899730	2019-MAR	2090139119	Wu K, 2012, Journal of Biological Chemistry, V287, P8904, DOI 10.1074/JBC.M111.325803	context	The above structural analyses are supported by biochemical, functional and epidemiological data 42, 76, 78, [83] [84] [85] .	0	0.0711	0
covid19a	2903899730	2019-MAR	2090139119	Wu K, 2012, Journal of Biological Chemistry, V287, P8904, DOI 10.1074/JBC.M111.325803	context	These two S proteins demonstrate exceptionally high affinity for human ACE2 and civet ACE2, confirming that the human ACE2adapted and civet ACE2-adapted RBM residues help determine SARS-CoV host range 72, 83 Fig.	0	0.2177	0
covid19a	2903899730	2019-MAR	2090139119	Wu K, 2012, Journal of Biological Chemistry, V287, P8904, DOI 10.1074/JBC.M111.325803	context	Two virus-binding hot spots have been identified at the interface of the RBD and human ACE2, centring on ACE2 residues Lys31 (hot spot 31) and Lys353 (hot spot 353) 83, 84 (FIg.	0	0	0
covid19a	2903899730	2019-MAR	2134061616	Guan Y, 2003, Science, V302, P276, DOI 10.1126/SCIENCE.1087139	context	After the causative agent of SARS was identified, SARS-CoV and/or anti-SARS-CoV antibodies were found in masked palm civets (Paguma larvata) and animal handlers in a market place 12, 16, [39] [40] [41] [42] .	0	1.0614	0
covid19a	2903899730	2019-MAR	2134061616	Guan Y, 2003, Science, V302, P276, DOI 10.1126/SCIENCE.1087139	context	Strain hcGd03 was isolated from both humans and palm civets in 2003-2004 and has moderate affinity for human ACE2 and moderate infectivity in human cells; it infected humans but did not transmit between humans 80 . Strain hHae08 was isolated from human cell culture and has high affinity for human ACE2 and high infectivity in human cells 81 .	0	0.5196	0.4746
covid19a	2903899730	2019-MAR	1966238900	Li W, 2003, Nature, V426, P450, DOI 10.1038/NATURE02145	context	The S1-CTD functions as the RBD and is responsible for binding ACE2 and entering cells 7, 63, 64 .	0	0	0
covid19a	2903899730	2019-MAR	1982533785	Li F, 2005, Science, V309, P1864, DOI 10.1126/SCIENCE.1116480	context	The RBD binds to the outer surface of ACE2, away from its zinc-chelating enzymatic site 77, 141 (FIg.	0	0	0
covid19a	2903899730	2019-MAR	1982533785	Li F, 2005, Science, V309, P1864, DOI 10.1126/SCIENCE.1116480	context	motif (RBM) 82, 141 (FIg.	0	0	0
covid19a	2903899730	2019-MAR	2017191121	Du L, 2013, Journal of Virology, V87, P9939, DOI 10.1128/JVI.01048-13	context	Similar to SARS-CoV S1-CTD, MERS-CoV S1-CTD functions as the viral RBD 10, 117 .	0	0	0
covid19a	3009314935	2020-MAR	3007446911	Mahase E, 2020, BMJ, V368, P0, DOI 10.1136/BMJ.M641	context	Dear Editor, The rapid emergence of COVID-19 in Wuhan city, Hubei Province, China, has resulted in thousands of deaths [1] .	0	0	0
covid19a	3009314935	2020-MAR	3002108456	Chen N, 2020, The Lancet, V395, P507, DOI 10.1016/S0140-6736(20)30211-7	context	Many infected patients, however, presented mild flu-like symptoms and quickly recover [2] .	0	0	0.415
covid19a	3007273493	2020-APR	2149661971	Travis WD, 2013, American Journal of Respiratory and Critical Care Medicine, V188, P733, DOI 10.1164/RCCM.201308-1483ST	context	30 These findings were present, albeit with lower frequency, among our patients with COVID19 pneumonia (nodules 6%, lymphadenopathy 13%, pleural effusion 5%).	0	0	0
covid19a	3007273493	2020-APR	2149661971	Travis WD, 2013, American Journal of Respiratory and Critical Care Medicine, V188, P733, DOI 10.1164/RCCM.201308-1483ST	context	For example, patients with bronchiolitis obliterans with organising pneumonia 29, 30 often show nodules (32%), 29 lymphadenopathy (13%), 30 and pleural effusion (20%).	0	0	0
covid19a	3007273493	2020-APR	2149661971	Travis WD, 2013, American Journal of Respiratory and Critical Care Medicine, V188, P733, DOI 10.1164/RCCM.201308-1483ST	context	For example, patients with bronchiolitis obliterans with organising pneumonia 29, 30 often show nodules (32%), 29 lymphadenopathy (13%), 30 and pleural effusion (20%).	0	0	0
covid19a	3007273493	2020-APR	2006434809	Assiri AM, 2013, Lancet Infectious Diseases, V13, P752, DOI 10.1016/S1473-3099(13)70204-4	context	10, 11 However, the radiological changes in the lungs of people with COVID19 pneumonia have not been fully characterised.	0	0.5196	0.415
covid19a	3007273493	2020-APR	2006434809	Assiri AM, 2013, Lancet Infectious Diseases, V13, P752, DOI 10.1016/S1473-3099(13)70204-4	context	10, 11, 20 In the subgroup of asymptomatic patients (group 1), concentrations of Creactive protein (6·9 mg/L) and aspartate amino transferase (30·2 U/L) were lower than those in symptomatic patients.	0	0	0
covid19a	3007273493	2020-APR	2125251240	Tsang KS, 2003, The New England Journal of Medicine, V348, P1977, DOI 10.1056/NEJMOA030666	context	10, 11 However, the radiological changes in the lungs of people with COVID19 pneumonia have not been fully characterised.	0	0.5196	0.415
covid19a	3007273493	2020-APR	2125251240	Tsang KS, 2003, The New England Journal of Medicine, V348, P1977, DOI 10.1056/NEJMOA030666	context	10, 11, 20 In the subgroup of asymptomatic patients (group 1), concentrations of Creactive protein (6·9 mg/L) and aspartate amino transferase (30·2 U/L) were lower than those in symptomatic patients.	0	0	0
covid19a	3007273493	2020-APR	2111742711	Das KM, 2015, American Journal of Roentgenology, V204, P736, DOI 10.2214/AJR.14.13671	context	25, 26 However, unlike SARSCoV infections, some patients in our study presented with pleural effusion, lymphadenopathy, and round cystic changes on CT.	0	0	0.415
covid19a	3007273493	2020-APR	2111742711	Das KM, 2015, American Journal of Roentgenology, V204, P736, DOI 10.2214/AJR.14.13671	context	25, 27, 28 Similarly, in one patient who died in our study (patient 3), a followup CT scans showed that he had developed bila teral pleural effusion.	0	0	0
covid19a	3007273493	2020-APR	1974291738	Chen X, 2013, PLOS ONE, V8, P0, DOI 10.1371/JOURNAL.PONE.0073362	context	18, 19 There was no obvious predilection for males or females in our cohort.	0	0.5307	0
covid19a	3007273493	2020-APR	2015323375	Qureshi NR, 2006, Journal of Thoracic Imaging, V21, P259, DOI 10.1097/01.RTI.0000213573.94032.53	context	25, 27, 28 Similarly, in one patient who died in our study (patient 3), a followup CT scans showed that he had developed bila teral pleural effusion.	0	0	0
covid19a	3007273493	2020-APR	2015323375	Qureshi NR, 2006, Journal of Thoracic Imaging, V21, P259, DOI 10.1097/01.RTI.0000213573.94032.53	context	On the other hand, lymphadenopathy has also been seen in cases of H5N1 infection, 28 which can present as a rapidly progressive pneumonia that results in ARDS.	0	0.4376	0.0653
covid19a	3007273493	2020-APR	2099918622	Muller NL, 2003, American Journal of Roentgenology, V181, P3, DOI 10.2214/AJR.181.1.1810003	context	These imaging characteristics are nonspecific and bear some resemblance to those of SARSCoV [22] [23] [24] and MERSCoV infections.	0	0	0
covid19a	3007273493	2020-APR	2103118479	Das KM, 2015, American Journal of Roentgenology, V205, P0, DOI 10.2214/AJR.15.14445	context	25, 27, 28 Similarly, in one patient who died in our study (patient 3), a followup CT scans showed that he had developed bila teral pleural effusion.	0	0	0
covid19a	3007273493	2020-APR	2999364275	Xu X, 2020, Science China-life Sciences, V63, P457, DOI 10.1007/S11427-020-1637-5	context	2, 3 SARSCoV2 has been shown to infect human respiratory epithelial cells through an interaction between the viral S protein and the angiotensin converting enzyme 2 receptor on human cells; thus, SARSCoV2 possesses a strong capability to infect humans.	0	0	0
covid19a	3007273493	2020-APR	2999364275	Xu X, 2020, Science China-life Sciences, V63, P457, DOI 10.1007/S11427-020-1637-5	context	3 Most of the initial cases of coronavirus disease 2019 (COVID19), the disease caused by SARSCoV2, were epidemiologically linked to exposure to Wuhan’s Huanan seafood market, where wild animals are traded.	0	0	0
covid19a	3007273493	2020-APR	3001118548	Huang C, 2020, The Lancet, V395, P497, DOI 10.1016/S0140-6736(20)30183-5	context	4, 5 Although the market has been closed since Jan 1, 2020, as part of efforts to contain the outbreak, patients without exposure to the market but with a history of travel to Wuhan or close physical contact with a patient confirmed to have COVID19, including healthcare workers, have also been identified, suggesting strong humantohuman transmission.	0	0.699	0.7579
covid19a	3007273493	2020-APR	3001118548	Huang C, 2020, The Lancet, V395, P497, DOI 10.1016/S0140-6736(20)30183-5	context	5 Other nonspecific symptoms included dizziness, diarrhoea, vomiting, headache, and generalised weakness, which occurred in around 2-9% of patients.	0	0	0
covid19a	3007273493	2020-APR	3001118548	Huang C, 2020, The Lancet, V395, P497, DOI 10.1016/S0140-6736(20)30183-5	context	5 The following primers and probe targeted to the envelope gene of SARSCoV2 were used: forward primer 5ʹTCAGAATGCCAATCTCCCCAAC3ʹ; reverse primer 5ʹAAAGGTCCACCCGATACATTGA3ʹ; probe 5ʹCY5 CTAGTTACACTAGCCATCCTTACTGC3ʹBHQ1.	0	0	0
covid19a	3007273493	2020-APR	3001118548	Huang C, 2020, The Lancet, V395, P497, DOI 10.1016/S0140-6736(20)30183-5	context	5 This discrepancy might be due to the differences in demographic features and small cohorts.	0	0.1715	0
covid19a	3007273493	2020-APR	3001118548	Huang C, 2020, The Lancet, V395, P497, DOI 10.1016/S0140-6736(20)30183-5	context	5 Thus, old age, male sex, and presence of comorbidities might be risk factors for poor prognosis.	0	0.1715	0
covid19a	3007273493	2020-APR	3001118548	Huang C, 2020, The Lancet, V395, P497, DOI 10.1016/S0140-6736(20)30183-5	context	5 Thus, our findings indicate that the radiological evolution of COVID19 pneumonia is consistent with the clinical course of the disease.	0	0.6341	0
covid19a	3007273493	2020-APR	2104548316	Ksiazek TG, 2003, The New England Journal of Medicine, V348, P1953, DOI 10.1056/NEJMOA030781	context	13 Although four of these coronaviruses cause only mild respiratory symptoms similar to the common cold, epi demics caused by two beta coronaviruses, SARS CoV in 2002 14, 15 and MERSCoV in 2012, involved more than 8000 patients and 1000 patients, respectively, 16, 17 with high mortality rates (10% for SARSCoV and 37% for MERSCoV).	0	0	0.2832
covid19a	3007273493	2020-APR	2166867592	Zaki AM, 2012, The New England Journal of Medicine, V367, P1814, DOI 10.1056/NEJMOA1211721	context	13 Although four of these coronaviruses cause only mild respiratory symptoms similar to the common cold, epi demics caused by two beta coronaviruses, SARS CoV in 2002 14, 15 and MERSCoV in 2012, involved more than 8000 patients and 1000 patients, respectively, 16, 17 with high mortality rates (10% for SARSCoV and 37% for MERSCoV).	0	0	0.2832
covid19a	3007273493	2020-APR	2168446943	Kuiken T, 2003, The Lancet, V362, P263, DOI 10.1016/S0140-6736(03)13967-0	context	13 Although four of these coronaviruses cause only mild respiratory symptoms similar to the common cold, epi demics caused by two beta coronaviruses, SARS CoV in 2002 14, 15 and MERSCoV in 2012, involved more than 8000 patients and 1000 patients, respectively, 16, 17 with high mortality rates (10% for SARSCoV and 37% for MERSCoV).	0	0	0.2832
covid19a	3007273493	2020-APR	2411578768	Zhao Z, 2003, Chinese Medical Journal, V116, P1104	context	These imaging characteristics are nonspecific and bear some resemblance to those of SARSCoV [22] [23] [24] and MERSCoV infections.	0	0	0
covid19a	3007273493	2020-APR	2131262274	Lee N, 2003, The New England Journal of Medicine, V348, P1986, DOI 10.1056/NEJMOA030685	context	10, 11, 20 In the subgroup of asymptomatic patients (group 1), concentrations of Creactive protein (6·9 mg/L) and aspartate amino transferase (30·2 U/L) were lower than those in symptomatic patients.	0	0	0
covid19a	3011242477	2020-APR	3003668884	Li Q, 2020, The New England Journal of Medicine, V382, P1199, DOI 10.1056/NEJMOA2001316	context	4 The number of patients admitted to intensive care units increased similarly in Italy, with an exponential trend up until March 8.	0	0	0
covid19a	2999409984	2020-JAN	2981752008	Azhar EI, 2019, Infectious Disease Clinics of North America, V33, P891, DOI 10.1016/J.IDC.2019.08.001	context	Humans are thought to acquire MERS-CoV infection though contact with camels or camel products with a case fatality rate close to 35% while nosocomial transmission is also a hallmark (Azhar et al., 2019) .	0	0.6051	0.3038
covid19a	2999409984	2020-JAN	3000092258	Parr J, 2020, BMJ, V368, P0, DOI 10.1136/BMJ.M56	context	Notification of the WHO on 31 Dec 2019 by the Chinese Health Authorities has prompted health authorities in Hong Kong, Macau, and Taiwan to step up border surveillance, and generated concern and fears that it could mark the emergence of a novel and serious threat to public health (WHO, 2020a; Parr, 2020) .	0.0791	0.3101	0
covid19a	2999409984	2020-JAN	2442480670	Zumla A, 2016, International Journal of Infectious Diseases, V47, P5, DOI 10.1016/J.IJID.2016.06.012	context	More significant and better targeted investments are required for a more concerted and collaborative global effort, learning from experiences from all geographical regions, through a ’ONE-HUMAN-ENIVRONMENTAL-ANIMAL-HEALTH’ global consortium to reduce the global threat of zoonotic diseases (Zumla et al., 2016) .	0	0	0
covid19a	3005403371	2020-FEB	2039767293	Fougeres E, 2010, Critical Care Medicine, V38, P802, DOI 10.1097/CCM.0B013E3181C587FD	context	23 In this context, steroid treatment is unlikely to provide a benefit.	0.0264	0.0264	0
covid19a	3005403371	2020-FEB	2784412824	Venkatesh B, 2018, The New England Journal of Medicine, V378, P797, DOI 10.1056/NEJMOA1705835	context	21, 22 However, shock in severe hypoxaemic respiratory failure is often a consequence of increased intrathoracic pressure (during invasive ventilation) impeding cardiac filling, and not vasoplegia.	0	0.5196	0.415
covid19a	3005403371	2020-FEB	2784412824	Venkatesh B, 2018, The New England Journal of Medicine, V378, P797, DOI 10.1056/NEJMOA1705835	context	21, 22 In this group, there is potential that net benefit might be derived from steroid treatment in severe shock.	0	0.4959	0
covid19a	3005403371	2020-FEB	3002108456	Chen N, 2020, The Lancet, V395, P507, DOI 10.1016/S0140-6736(20)30211-7	context	18 However, generalising evidence from acute respiratory distress syndrome studies to viral lung injury is problematic because these trials typically include a majority of patients with acute respiratory distress syndrome of non-pulmonary or sterile cause.	0.017	0.5307	0.415
covid19a	3005403371	2020-FEB	3002108456	Chen N, 2020, The Lancet, V395, P507, DOI 10.1016/S0140-6736(20)30211-7	context	3, 18 Corticosteroids are widely used in septic shock despite uncertainty over their efficacy.	0.0314	0	0.1531
covid19a	3005403371	2020-FEB	2037459166	Ashbaugh DG, 1967, The Lancet, V2, P319, DOI 10.1016/S0140-6736(67)90168-7	context	A review of treatments for acute respiratory distress syndrome of any cause, based on six studies with a total of 574 patients, 19 concluded that insufficient evidence exists to recommend corticosteroid treatment.	0.0353	0	0
covid19a	3005403371	2020-FEB	2962814950	Lewis SR, 2019, Cochrane Database of Systematic Reviews, V7, P0, DOI 10.1002/14651858.CD004477.PUB3	context	20 Septic shock has been reported in seven (5%) of 140 patients with 2019-nCoV included in published reports as of Jan 29, 2020.	0	0	0
covid19a	3005403371	2020-FEB	2794125559	Annane D, 2018, The New England Journal of Medicine, V378, P809, DOI 10.1056/NEJMOA1705716	context	21, 22 However, shock in severe hypoxaemic respiratory failure is often a consequence of increased intrathoracic pressure (during invasive ventilation) impeding cardiac filling, and not vasoplegia.	0	0.5196	0.415
covid19a	3005403371	2020-FEB	2794125559	Annane D, 2018, The New England Journal of Medicine, V378, P809, DOI 10.1056/NEJMOA1705716	context	21, 22 In this group, there is potential that net benefit might be derived from steroid treatment in severe shock.	0	0.4959	0
covid19a	3009976289	2020-MAR	2070463916	Wong CK, 2004, Clinical and Experimental Immunology, V136, P95, DOI 10.1111/J.1365-2249.2004.02415.X	context	Other proposed mechanisms of myocardial injury include a cytokine storm triggered by an imbalanced response by type 1 and type 2 T helper cells 3, 6 , and respira tory dysfunction and hypoxaemia caused by COVID-19, resulting in damage to myocardial cells.	0	0.1504	0
covid19a	3009976289	2020-MAR	2465777822	Badawi A, 2016, International Journal of Infectious Diseases, V49, P129, DOI 10.1016/J.IJID.2016.06.015	context	Patients with pre-existing CVD A meta-analysis showed that MERS-CoV infection was more likely to occur in patients with underlying CVD 8 .	0	0.1727	0
covid19a	3009976289	2020-MAR	3002539152	Chan JFW, 2020, The Lancet, V395, P514, DOI 10.1016/S0140-6736(20)30154-9	context	Therefore, in patients with SARS-CoV-2 infection, underlying CVD can aggravate the pneumonia and increase the severity of symptoms.	0	0.4376	0
covid19a	3009976289	2020-MAR	2045983943	Sakabe M, 2013, Journal of Cardiology Cases, V8, P173, DOI 10.1016/J.JCCASE.2013.08.002	context	Therefore, during treatment of COVID-19, especially with the use of antivirals, the risk of cardiac toxicity must be closely monitored 10 .	0	0.0981	0
covid19a	3009976289	2020-MAR	3004280078	Zhou P, 2020, Nature, V579, P270, DOI 10.1038/S41586-020-2012-7	context	After virus identification and isolation, the pathogen for this pneumonia was originally called 2019 novel corona virus (2019-nCoV) 2 but has subsequently been officially named severe acute respiratory syndrome coronavirus 2 (SARS-CoV-2) by the WHO.	0	0	0.4746
covid19a	3009155494	2020-MAR	1529349762	Boelle P, 2011, Influenza and Other Respiratory Viruses, V5, P306, DOI 10.1111/J.1750-2659.2011.00234.X	context	12 Closely linked to these factors and their epidemiological determinants is the impact of different mitigation policies on the course of the COVID19 epidemic.	0	0	0
covid19a	3009155494	2020-MAR	1978218725	Anderson RM, 2004, Philosophical Transactions of the Royal Society B, V359, P1091, DOI 10.1098/RSTB.2004.1490	context	7 There have been few clinical studies to measure COVID19 viraemia and how it changes over time in individuals.	0	0	0
covid19a	3009155494	2020-MAR	2724769295	Li L, 2018, American Journal of Epidemiology, V187, P378, DOI 10.1093/AJE/KWX270	context	5 The second unknown is the whether infectiousness starts before onset of symptoms.	0.1161	0.3614	0
covid19a	3009155494	2020-MAR	2140763962	Fraser C, 2004, Proceedings of the National Academy of Sciences of the United States of America, V101, P6146, DOI 10.1073/PNAS.0307506101	context	3 By contrast, for COVID19, the serial interval is estimated at 4·4-7·5 days, which is more similar to SARS. 4 First among the important unknowns about COVID19 is the case fatality rate (CFR), which requires information on the denominator that defines the number infected.	0	0	0
covid19a	3009155494	2020-MAR	2140763962	Fraser C, 2004, Proceedings of the National Academy of Sciences of the United States of America, V101, P6146, DOI 10.1073/PNAS.0307506101	context	3 Second, the COVID19 epidemic could be more drawn out than seasonal influenza A, which has relevance for its potential economic impact.	0	0.6345	0
covid19a	3009155494	2020-MAR	1999514402	Hollingsworth TD, 2011, PLOS Computational Biology, V7, P0, DOI 10.1371/JOURNAL.PCBI.1001076	context	13 For COVID19, the potential economic impact of self-isolation or mandated quar antine could be substantial, as occurred in China .	0	1.1652	0
covid19a	3009155494	2020-MAR	2559022233	Elston JWT, 2017, Public Health, V143, P60, DOI 10.1016/J.PUHE.2016.10.020	context	19 These events underline the importance of enhanced support for healthcare infrastructure and effective procedures for protecting staff from infection.	0	0.2093	0
covid19a	3009155494	2020-MAR	2069251911	Lloydsmith JO, 2005, Nature, V438, P355, DOI 10.1038/NATURE04153	context	10 What do these comparisons with influenza A and SARS imply for the COVID19 epidemic and its control?	0	0.0393	0
covid19a	3004397688	2020-JAN	2122271145	Wu JT, 2010, Emerging Infectious Diseases, V16, P538, DOI 10.3201/EID1603.091216	context	To adjust the impact of this event, we considered a time-varying reporting rate that follows a linear increasing trend, motivated by the previous study (Wu et al., 2010) .	0	0.19	0
covid19a	3004397688	2020-JAN	2147166346	Lipsitch M, 2003, Science, V300, P1966, DOI 10.1126/SCIENCE.1086616	context	We modelled h(k) as Gamma distributions with a mean of 7.6 days and standard deviation (SD) of 3.4 days for MERS (Assiri et al., 2013) , and mean of 8.4 days and SD of 3.8 days for SARS (Lipsitch et al., 2003) as well as their average, see the row heads in Table 1 for each scenario.	0	0	0
covid19a	3004397688	2020-JAN	2147166346	Lipsitch M, 2003, Science, V300, P1966, DOI 10.1126/SCIENCE.1086616	context	We reported that the mean R 0 of 2019-nCoV is likely to be from 2.24 (8-fold) to 3.58 (2-fold), and it is largely in the range of those of SARS, i.e., 2-5 (Bauch et al., 2005; Lipsitch et al., 2003; Wallinga and Teunis, 2004) , and MERS, i.e., 2.7-3.9 (Lin et al., 2018) .	0	0.1727	0
covid19a	3004397688	2020-JAN	2806528038	Lin Q, 2018, Statistical Methods in Medical Research, V27, P1968, DOI 10.1177/0962280217746442	context	The length of the reporting increasing part roughly equals the average of the incubation periods of two other well-known coronavirus diseases, i.e., the Middle East Respiratory Syndrome (MERS) and the Severe Acute Respiratory Syndrome (SARS), i.e., 5 days (Bauch et al., 2005; Lin et al., 2018; Donnelly et al., 2003) .	0	0.242	0
covid19a	3004397688	2020-JAN	2806528038	Lin Q, 2018, Statistical Methods in Medical Research, V27, P1968, DOI 10.1177/0962280217746442	context	We reported that the mean R 0 of 2019-nCoV is likely to be from 2.24 (8-fold) to 3.58 (2-fold), and it is largely in the range of those of SARS, i.e., 2-5 (Bauch et al., 2005; Lipsitch et al., 2003; Wallinga and Teunis, 2004) , and MERS, i.e., 2.7-3.9 (Lin et al., 2018) .	0	0.1727	0
covid19a	3004397688	2020-JAN	3001392146	Riou J, 2020, bioRxiv, V0, P0, DOI 10.1101/2020.01.23.917351	context	However, many of the existing online preprints estimate the mean R 0 ranging from 2 to 5 (Imai et al., 2020; Riou and Althaus, 2020; Read et al., 2020; Shen et al., 2020) , which is largely consistent with our results.	0	0.2596	0.415
covid19a	3004397688	2020-JAN	2117002055	Wallinga J, 2007, Proceedings of The Royal Society B: Biological Sciences, V274, P599, DOI 10.1098/RSPB.2006.3754	context	The function M(Á) is the Laplace transform, i.e., the moment generating function, of the probability distribution for the serial interval (SI) of the disease (Zhao et al., 2019; Wallinga and Lipsitch, 2007) , denoted by h(k) and k is the mean SI.	0	0	0
covid19a	3004397688	2020-JAN	1990049863	Donnelly CA, 2003, The Lancet, V361, P1761, DOI 10.1016/S0140-6736(03)13410-1	context	The length of the reporting increasing part roughly equals the average of the incubation periods of two other well-known coronavirus diseases, i.e., the Middle East Respiratory Syndrome (MERS) and the Severe Acute Respiratory Syndrome (SARS), i.e., 5 days (Bauch et al., 2005; Lin et al., 2018; Donnelly et al., 2003) .	0	0.242	0
covid19a	3004397688	2020-JAN	2107053896	Assiri AM, 2013, The New England Journal of Medicine, V369, P407, DOI 10.1056/NEJMOA1306742	context	We modelled h(k) as Gamma distributions with a mean of 7.6 days and standard deviation (SD) of 3.4 days for MERS (Assiri et al., 2013) , and mean of 8.4 days and SD of 3.8 days for SARS (Lipsitch et al., 2003) as well as their average, see the row heads in Table 1 for each scenario.	0	0	0
covid19a	3004397688	2020-JAN	2057061569	Cowling BJ, 2009, Epidemiology, V20, P344, DOI 10.1097/EDE.0B013E31819D1092	context	The determination of SI requires knowledge of the chain of disease transmission that needs a sufficient number of patient samples and periods of time for follow-up (Cowling et al., 2009) , and thus this is unlikely to be achieved shortly.	0.0264	0.0264	0
covid19a	3004397688	2020-JAN	2999612210	Bogoch II, 2020, Journal of Travel Medicine, V27, P0, DOI 10.1093/JTM/TAAA008	context	The likelihood of travel related risks of disease spreading is suggested by Bogoch et al.	0	0.1661	0
covid19a	3004397688	2020-JAN	2065075114	Bauch CT, 2005, Epidemiology, V16, P791, DOI 10.1097/01.EDE.0000181633.80269.4C	context	The length of the reporting increasing part roughly equals the average of the incubation periods of two other well-known coronavirus diseases, i.e., the Middle East Respiratory Syndrome (MERS) and the Severe Acute Respiratory Syndrome (SARS), i.e., 5 days (Bauch et al., 2005; Lin et al., 2018; Donnelly et al., 2003) .	0	0.242	0
covid19a	3004397688	2020-JAN	2065075114	Bauch CT, 2005, Epidemiology, V16, P791, DOI 10.1097/01.EDE.0000181633.80269.4C	context	We reported that the mean R 0 of 2019-nCoV is likely to be from 2.24 (8-fold) to 3.58 (2-fold), and it is largely in the range of those of SARS, i.e., 2-5 (Bauch et al., 2005; Lipsitch et al., 2003; Wallinga and Teunis, 2004) , and MERS, i.e., 2.7-3.9 (Lin et al., 2018) .	0	0.1727	0
covid19a	3004397688	2020-JAN	3002764620	Read JM, 2020, medRxiv, V0, P0, DOI 10.1101/2020.01.23.20018549	context	However, many of the existing online preprints estimate the mean R 0 ranging from 2 to 5 (Imai et al., 2020; Riou and Althaus, 2020; Read et al., 2020; Shen et al., 2020) , which is largely consistent with our results.	0	0.2596	0.415
covid19a	3004397688	2020-JAN	2102187991	Wallinga J, 2004, American Journal of Epidemiology, V160, P509, DOI 10.1093/AJE/KWH255	context	We reported that the mean R 0 of 2019-nCoV is likely to be from 2.24 (8-fold) to 3.58 (2-fold), and it is largely in the range of those of SARS, i.e., 2-5 (Bauch et al., 2005; Lipsitch et al., 2003; Wallinga and Teunis, 2004) , and MERS, i.e., 2.7-3.9 (Lin et al., 2018) .	0	0.1727	0
covid19a	3001456238	2020-APR	1544561280	Masters PS, 2006, Advances in Virus Research, V66, P193, DOI 10.1016/S0065-3527(06)66005-3	context	10, 11 Other ORFs on the one-third of the genome near the 3′- Table 1 .	0	0	0
covid19a	3001456238	2020-APR	1991415701	Simas PVM, 2015, Emerging Infectious Diseases, V21, P729, DOI 10.3201/EID2104.141783	context	4, 63 The new CoV, 2019-nCoV, which belongs to betacoronaviruses based on sequence analysis ( Figure 1A) , can also infect the lower respiratory tract and cause pneumonia in human, but it seems that the symptoms are milder than SARS and MERS. Up to 20 January Table 2 for better understanding the pathogenesis of CoVs.	0	0.55	0.4746
covid19a	3001456238	2020-APR	2103854602	Ziebuhr J, 2000, Journal of General Virology, V81, P853, DOI 10.1099/0022-1317-81-4-853	context	10, 11 Other ORFs on the one-third of the genome near the 3′- Table 1 .	0	0	0
covid19a	3001456238	2020-APR	2046153984	Perlman S, 2009, Nature Reviews Microbiology, V7, P439, DOI 10.1038/NRMICRO2147	context	8, 9 The genome and subgenomes of a typical CoV contain at least six ORFs.	0	0	0.1628
covid19a	3001456238	2020-APR	2113927019	Sawicki SG, 2007, Journal of Virology, V81, P20, DOI 10.1128/JVI.01358-06	context	8, 9 The genome and subgenomes of a typical CoV contain at least six ORFs.	0	0	0.1628
covid19a	3001456238	2020-APR	2137804369	Hussain S, 2005, Journal of Virology, V79, P5288, DOI 10.1128/JVI.79.9.5288-5295.2005	context	7 These subgenomic messenger RNAs (mRNAs) possess common 5′-leader and 3′-terminal sequences.	0	0	0
covid19a	3001456238	2020-APR	2004823446	Snijder EJ, 2006, Journal of Virology, V80, P5927, DOI 10.1128/JVI.02501-05	context	6 Subsequently, a nested set of subgenomic RNAs (sgRNAs) are synthesized by RTC in a manner of discontinuous transcription.	0	0	0
covid19a	3001456238	2020-APR	2794573360	Zhou P, 2018, Nature, V556, P255, DOI 10.1038/S41586-018-0010-9	context	62 This is the first documented spillover of a bat CoV that caused severe disease in livestock.	0	0	0
covid19a	3001456238	2020-APR	2903899730	Cui J, 2019, Nature Reviews Microbiology, V17, P181, DOI 10.1038/S41579-018-0118-9	context	4, 63 The new CoV, 2019-nCoV, which belongs to betacoronaviruses based on sequence analysis ( Figure 1A) , can also infect the lower respiratory tract and cause pneumonia in human, but it seems that the symptoms are milder than SARS and MERS. Up to 20 January Table 2 for better understanding the pathogenesis of CoVs.	0	0.55	0.4746
covid19a	3010673910	2020-MAR	2153944244	Zheng N, 2011, Journal of Pharmacology and Experimental Therapeutics, V336, P661, DOI 10.1124/JPET.110.175679	context	Within the EE vesicles, virions (red) were localized around the membrane (green) of the vesicle.	0	0	0
covid19a	3010673910	2020-MAR	3005212621	Wang M, 2020, Cell Research, V30, P269, DOI 10.1038/S41422-020-0282-0	context	We have recently reported that two drugs, remdesivir (GS-5734) and chloroquine (CQ) phosphate, efficiently inhibited SARS-CoV-2 infection in vitro 1 .	0	0	0
covid19a	3010673910	2020-MAR	2131800677	Laaksonen A, 1974, Scandinavian Journal of Rheumatology, V3, P103, DOI 10.3109/03009747409115809	context	It was reported that safe dosage (6-6.5 mg/kg per day) of HCQ sulfate could generate serum levels of 1.4-1.5 μM in humans 11 .	0	0.3101	0
covid19a	3010673910	2020-MAR	2018534682	Savarino A, 2006, Lancet Infectious Diseases, V6, P67, DOI 10.1016/S1473-3099(06)70361-9	context	In addition, CQ could inhibit SARS-CoV entry through changing the glycosylation of ACE2 receptor and spike protein 6 .	0	0.3101	0
covid19a	3010673910	2020-MAR	2810037075	Mauthe M, 2018, Autophagy, V14, P1435, DOI 10.1080/15548627.2018.1474314	context	Both CQ and HCQ are weak bases that are known to elevate the pH of acidic intracellular organelles, such as endosomes/lysosomes, essential for membrane fusion 5 .	0	0.242	0
covid19a	2999364275	2020-JAN	2605343262	Shu Y, 2017, Eurosurveillance, V22, P30494, DOI 10.2807/1560-7917.ES.2017.22.13.30494	context	One genome sequence (WH-Human_1) of the Wuhan CoV was first released on Jan 10, 2020, and subsequently five additional Wuhan CoV genome sequences were released (Zhang, 2020; Shu and McCauley, 2017) (Table S1 in Supporting Information).	0	0	0
covid19a	2999364275	2020-JAN	2167227766	Cotten M, 2013, The Lancet, V382, P1993, DOI 10.1016/S0140-6736(13)61887-5	context	To address these important issues related to this causative agent responsible for the outbreak in Wuhan, we initially compared the genome sequences of the Wuhan CoV to those known to infect humans, namely the SARS-CoV and Middle East Respiratory Syndrome (MERS)-CoV (Cotten et al., 2013) .	0	0.242	0
covid19a	2999364275	2020-JAN	2119111857	Raj VS, 2013, Nature, V495, P251, DOI 10.1038/NATURE12005	context	Note MERS-CoV S-protein displayed very little homology toward that of SARS-CoV in the RBD domain, due to the different binding target for its S-protein, the human dipeptidyl peptidase 4 (DPP4) (Raj et al., 2013 ).	0	0	0
covid19a	2999364275	2020-JAN	2404280981	Maier J, 2015, Journal of Chemical Theory and Computation, V11, P3696, DOI 10.1021/ACS.JCTC.5B00255	context	The binding free energies for the S-protein to human ACE2 binding complexes were calculated by MOE 2019 with amber ff14SB force field parameters (Maier et al., 2015) .	0	0	0
covid19a	2999364275	2020-JAN	3000376083	Normile D, 2020, Science, V0, P0, DOI 10.1126/SCIENCE.ABA8542	context	Scientists from multiple groups had obtained the virus samples from hospitalized patients (Normile, 2020) .	0	0	0
covid19a	2999364275	2020-JAN	1982533785	Li F, 2005, Science, V309, P1864, DOI 10.1126/SCIENCE.1116480	context	The residues at positions 442, 472, 479, 487, and 491 in SARS-CoV S-protein were reported to be at receptor complex interface and considered critical for crossspecies and human-to-human transmission of SARS-CoV (Li et al., 2005) .	0	0.19	0
covid19a	2999364275	2020-JAN	1982533785	Li F, 2005, Science, V309, P1864, DOI 10.1126/SCIENCE.1116480	context	Then according to the crystal structure of SARS-CoV S-protein RBD domain complexed with its receptor ACE2 (PDB code: 2AJF), the 3-D complex structure of the Wuhan CoV Sprotein binding to human ACE2 was modeled with structural superimposition and molecular rigid docking (Li et al., 2005) ( Figure 1C ).	0	0	0
covid19a	2999364275	2020-JAN	2775086803	Hu B, 2017, PLOS Pathogens, V13, P0, DOI 10.1371/JOURNAL.PPAT.1006698	context	The S-protein was known to usually have the most variable amino acid sequences compared to those of ORF1a and ORF1b from coronavirus (Hu et al., 2017) .	0	0.242	0
covid19a	2999364275	2020-JAN	2060809301	Schwede T, 2003, Nucleic Acids Research, V31, P3381, DOI 10.1093/NAR/GKG520	context	Based on the computer-guided homology modeling method, the structural model of the Wuhan CoV S-protein was constructed by Swiss-model using the crystal structure of SARS coronavirus S-protein (PDB accession: 6ACD) as a template (Schwede et al., 2003) .	0	0	0
covid19a	2999364275	2020-JAN	2126080553	Li F, 2012, Journal of Virology, V86, P2856, DOI 10.1128/JVI.06882-11	context	It comprises two domains, the N-terminal domain and the C-terminal RBD domain that directly interacts with host receptors (Li, 2012) .	0	0	0
covid19a	3010126769	2020-MAR	2773619306	Zhang H, 2017, Critical Care, V21, P305, DOI 10.1186/S13054-017-1882-Z	context	Notably, a recombinant human ACE2 (rhACE2; APN01, GSK2586881) has been found to be safe, with no negative hemodynamic effects in healthy volunteers and in a small cohort of patients with ARDS [33] [34] [35] .	0	0	0
covid19a	3010126769	2020-MAR	2753321278	Khan A, 2017, Critical Care, V21, P234, DOI 10.1186/S13054-017-1823-X	context	Notably, a recombinant human ACE2 (rhACE2; APN01, GSK2586881) has been found to be safe, with no negative hemodynamic effects in healthy volunteers and in a small cohort of patients with ARDS [33] [34] [35] .	0	0	0
covid19a	3010126769	2020-MAR	2064076043	Glowacka I, 2011, Journal of Virology, V85, P4122, DOI 10.1128/JVI.02232-10	context	[25] recently demonstrated that initial spike protein priming by transmembrane protease serine 2 (TMPRSS2) is essential for entry and viral spread of SARS-CoV-2 through interaction with the ACE2 receptor [26, 27] .	0	0	0
covid19a	3010126769	2020-MAR	2086493164	Kawase M, 2012, Journal of Virology, V86, P6537, DOI 10.1128/JVI.00094-12	context	The serine protease inhibitor camostat mesylate, approved in Japan to treat unrelated diseases, has been shown to block TMPRSS2 activity [28, 29] and is thus an interesting candidate.	0	0	0
covid19a	3010126769	2020-MAR	2021442163	Ding Y, 2004, The Journal of Pathology, V203, P622, DOI 10.1002/PATH.1560	context	Expression of the ACE2 receptor is also found in many extrapulmonary tissues including heart, kidney, endothelium, and intestine [15] [16] [17] [18] [19] .	0	0	0
covid19a	3010126769	2020-MAR	2093402003	Haschke M, 2013, Clinical Pharmacokinectics, V52, P783, DOI 10.1007/S40262-013-0072-7	context	Notably, a recombinant human ACE2 (rhACE2; APN01, GSK2586881) has been found to be safe, with no negative hemodynamic effects in healthy volunteers and in a small cohort of patients with ARDS [33] [34] [35] .	0	0	0
covid19a	3010126769	2020-MAR	2521780233	Yu L, 2016, Peptides, V86, P33, DOI 10.1016/J.PEPTIDES.2016.09.009	context	This suggests that excessive ACE2 may competitively bind with SARS-CoV-2 not only to neutralize the virus but also rescue cellular ACE2 activity which negatively regulates the renin-angiotensin system (RAS) to protect the lung from injury [12, 30] .	0	1.3537	0.4746
covid19a	3010126769	2020-MAR	2909787042	Iwatayoshikawa N, 2019, Journal of Virology, V93, P0, DOI 10.1128/JVI.01815-18	context	[25] recently demonstrated that initial spike protein priming by transmembrane protease serine 2 (TMPRSS2) is essential for entry and viral spread of SARS-CoV-2 through interaction with the ACE2 receptor [26, 27] .	0	0	0
covid19a	3010126769	2020-MAR	3005477624	Guan W, 2020, medRxiv, V0, P0, DOI 10.1101/2020.02.06.20020974	context	ACE2 tissue distribution in other organs could explain the multi-organ dysfunction observed in patients [21] [22] [23] .	0	0.3101	0
covid19a	3010126769	2020-MAR	1964982019	Imai Y, 2005, Nature, V436, P112, DOI 10.1038/NATURE03712	context	Critically, this injury was attenuated by blocking the renin-angiotensin pathway and depended on ACE2 expression [12] .	0	0	0
covid19a	3010126769	2020-MAR	1964982019	Imai Y, 2005, Nature, V436, P112, DOI 10.1038/NATURE03712	context	Indeed, enhanced ACE activity and decreased ACE2 availability contribute to lung injury during acid-and ventilator-induced lung injury [12, 31, 32] .	0	0	0
covid19a	3010126769	2020-MAR	1964982019	Imai Y, 2005, Nature, V436, P112, DOI 10.1038/NATURE03712	context	This suggests that excessive ACE2 may competitively bind with SARS-CoV-2 not only to neutralize the virus but also rescue cellular ACE2 activity which negatively regulates the renin-angiotensin system (RAS) to protect the lung from injury [12, 30] .	0	1.3537	0.4746
covid19a	3010126769	2020-MAR	1964982019	Imai Y, 2005, Nature, V436, P112, DOI 10.1038/NATURE03712	context	Thus, treatment with a soluble form of ACE2 itself may exert dual functions: (1) slow viral entry into cells and hence viral spread [7, 9] and (2) protect the lung from injury [10, 12, 31, 32] .	0	0.4617	0
covid19a	3010126769	2020-MAR	1964982019	Imai Y, 2005, Nature, V436, P112, DOI 10.1038/NATURE03712	context	We therefore previously suggested that in contrast to most other coronaviruses, SARS-CoV became highly lethal because the virus deregulates a lung protective pathway [10, 12] .	0	0.1661	0.41
covid19a	3010126769	2020-MAR	2999364275	Xu X, 2020, Science China-life Sciences, V63, P457, DOI 10.1007/S11427-020-1637-5	context	SARS-CoV-2 and SARS-CoV spike proteins share 76.5% identity in amino acid sequences [6] and, importantly, the SARS-CoV-2 and SARS-CoV spike proteins have a high degree of homology [6, 7] .	0	0	0
covid19a	3010126769	2020-MAR	2999364275	Xu X, 2020, Science China-life Sciences, V63, P457, DOI 10.1007/S11427-020-1637-5	context	SARS-CoV-2 and SARS-CoV spike proteins share 76.5% identity in amino acid sequences [6] and, importantly, the SARS-CoV-2 and SARS-CoV spike proteins have a high degree of homology [6, 7] .	0	0	0
covid19a	3010126769	2020-MAR	2999364275	Xu X, 2020, Science China-life Sciences, V63, P457, DOI 10.1007/S11427-020-1637-5	context	[6] found that the spike proteins of SARS-CoV-2 and SARS-CoV have almost identical 3-D structures in the receptor-binding domain that maintains van der Waals forces.	0	0	0
covid19a	3010126769	2020-MAR	2054052958	Asperen RMW, 2011, The Journal of Pathology, V225, P618, DOI 10.1002/PATH.2987	context	Indeed, enhanced ACE activity and decreased ACE2 availability contribute to lung injury during acid-and ventilator-induced lung injury [12, 31, 32] .	0	0	0
covid19a	3010126769	2020-MAR	2054052958	Asperen RMW, 2011, The Journal of Pathology, V225, P618, DOI 10.1002/PATH.2987	context	Thus, treatment with a soluble form of ACE2 itself may exert dual functions: (1) slow viral entry into cells and hence viral spread [7, 9] and (2) protect the lung from injury [10, 12, 31, 32] .	0	0.4617	0
covid19a	3010126769	2020-MAR	2090139119	Wu K, 2012, Journal of Biological Chemistry, V287, P8904, DOI 10.1074/JBC.M111.325803	context	[4] reported that residue 394 (glutamine) in the SARS-CoV-2 receptor-binding domain (RBD), corresponding to residue 479 in SARS-CoV, can be recognized by the critical lysine 31 on the human ACE2 receptor [8] .	0	0.4376	0
covid19a	3010126769	2020-MAR	2167384912	Hamming I, 2004, The Journal of Pathology, V203, P631, DOI 10.1002/PATH.1570	context	Expression of the ACE2 receptor is also found in many extrapulmonary tissues including heart, kidney, endothelium, and intestine [15] [16] [17] [18] [19] .	0	0	0
covid19a	3010126769	2020-MAR	2145332276	Zhang R, 2015, American Journal of Respiratory and Critical Care Medicine, V192, P315, DOI 10.1164/RCCM.201412-2326OC	context	Indeed, enhanced ACE activity and decreased ACE2 availability contribute to lung injury during acid-and ventilator-induced lung injury [12, 31, 32] .	0	0	0
covid19a	3010126769	2020-MAR	2145332276	Zhang R, 2015, American Journal of Respiratory and Critical Care Medicine, V192, P315, DOI 10.1164/RCCM.201412-2326OC	context	Thus, treatment with a soluble form of ACE2 itself may exert dual functions: (1) slow viral entry into cells and hence viral spread [7, 9] and (2) protect the lung from injury [10, 12, 31, 32] .	0	0.4617	0
covid19a	3010126769	2020-MAR	2156273941	Gu J, 2005, Journal of Experimental Medicine, V202, P415, DOI 10.1084/JEM.20050828	context	Expression of the ACE2 receptor is also found in many extrapulmonary tissues including heart, kidney, endothelium, and intestine [15] [16] [17] [18] [19] .	0	0	0
covid19a	3010126769	2020-MAR	1966238900	Li W, 2003, Nature, V426, P450, DOI 10.1038/NATURE02145	context	This similarity with SARS-CoV is critical because ACE2 is a functional SARS-CoV receptor in vitro [9] and in vivo [10] .	0	0	0
covid19a	3010126769	2020-MAR	1966238900	Li W, 2003, Nature, V426, P450, DOI 10.1038/NATURE02145	context	Thus, treatment with a soluble form of ACE2 itself may exert dual functions: (1) slow viral entry into cells and hence viral spread [7, 9] and (2) protect the lung from injury [10, 12, 31, 32] .	0	0.4617	0
covid19a	3010126769	2020-MAR	1982533785	Li F, 2005, Science, V309, P1864, DOI 10.1126/SCIENCE.1116480	context	SARS-CoV spike protein has a strong binding affinity to human ACE2, based on biochemical interaction studies and crystal structure analysis [7] .	0	0	0
covid19a	3010126769	2020-MAR	1982533785	Li F, 2005, Science, V309, P1864, DOI 10.1126/SCIENCE.1116480	context	SARS-CoV-2 and SARS-CoV spike proteins share 76.5% identity in amino acid sequences [6] and, importantly, the SARS-CoV-2 and SARS-CoV spike proteins have a high degree of homology [6, 7] .	0	0	0
covid19a	3010126769	2020-MAR	1982533785	Li F, 2005, Science, V309, P1864, DOI 10.1126/SCIENCE.1116480	context	Thus, treatment with a soluble form of ACE2 itself may exert dual functions: (1) slow viral entry into cells and hence viral spread [7, 9] and (2) protect the lung from injury [10, 12, 31, 32] .	0	0.4617	0
covid19a	3010126769	2020-MAR	3004318991	Lu R, 2020, The Lancet, V395, P565, DOI 10.1016/S0140-6736(20)30251-8	context	A phylogenetic analysis [3, 4] found a bat origin for the SARS-CoV-2.	0	0	0
covid19a	3010126769	2020-MAR	3004318991	Lu R, 2020, The Lancet, V395, P565, DOI 10.1016/S0140-6736(20)30251-8	context	SARS-CoV-2 has been sequenced [3] .	0	0	0
covid19a	3010126769	2020-MAR	2011565627	Danilczyk U, 2006, Nature, V444, P1088, DOI 10.1038/NATURE05475	context	Expression of the ACE2 receptor is also found in many extrapulmonary tissues including heart, kidney, endothelium, and intestine [15] [16] [17] [18] [19] .	0	0	0
covid19a	3013985547	2020-MAR	3002539152	Chan JFW, 2020, The Lancet, V395, P514, DOI 10.1016/S0140-6736(20)30154-9	context	3, 9 Many cases that were strongly epidemiologically linked to SARS-CoV-2 exposure and with typical lung radiological findings remained RNA negative in their upper respiratory tract samples.	0	0	0
covid19a	3013985547	2020-MAR	3002539152	Chan JFW, 2020, The Lancet, V395, P514, DOI 10.1016/S0140-6736(20)30154-9	context	The performance of RT-PCR depends on many factors such as the sample types 9 , different stage of infection in patients, 10 the skill of sample collection, and the quality and consistency of the PCR assays being used.	0	0	0
covid19a	3013985547	2020-MAR	3006592697	Wang M, 2020, medRxiv, V0, P0, DOI 10.1101/2020.02.12.20022327	context	3 Severe cases might rapidly progress to acute respiratory distress syndrome (ARDS), septic shock and difficult-to-tackle metabolic acidosis and bleeding and coagulation dysfunction.	0	0.1715	0
covid19a	3013985547	2020-MAR	3006592697	Wang M, 2020, medRxiv, V0, P0, DOI 10.1101/2020.02.12.20022327	context	3 These problems make the timely diagnosis of SARS-CoV-2 infection one of the bottlenecks for adapting relevant actions to limit the damage of current outbreak.	0	0	0
covid19a	3013985547	2020-MAR	3006592697	Wang M, 2020, medRxiv, V0, P0, DOI 10.1101/2020.02.12.20022327	context	3, 9 Many cases that were strongly epidemiologically linked to SARS-CoV-2 exposure and with typical lung radiological findings remained RNA negative in their upper respiratory tract samples.	0	0	0
covid19a	3013985547	2020-MAR	3006961006	Zou L, 2020, The New England Journal of Medicine, V382, P1177, DOI 10.1056/NEJMC2001737	context	The performance of RT-PCR depends on many factors such as the sample types 9 , different stage of infection in patients, 10 the skill of sample collection, and the quality and consistency of the PCR assays being used.	0	0	0
covid19a	3013985547	2020-MAR	2915839491	Liu L, 2019, JCI insight, V4, P0, DOI 10.1172/JCI.INSIGHT.123158	context	Also, RT-PCR cannot distinguish the viable replicating virus and simply residual RNA, 12 which may affect the results.	0	0.5752	0
covid19a	3013985547	2020-MAR	3002108456	Chen N, 2020, The Lancet, V395, P507, DOI 10.1016/S0140-6736(20)30211-7	context	4 It should be noted that some of COVID-19 patients only had mild atypical symptoms initially, even for severe and critical cases.	0.0363	0.2423	0
covid19a	3013985547	2020-MAR	3005827208	Yang Y, 2020, medRxiv, V0, P0, DOI 10.1101/2020.02.11.20021493	context	8 The reported positive rate varied for different swab specimens in COVID-19 patients.	0	0	0
covid19a	3003951199	2020-JAN	2104347254	Borghaei H, 2015, The New England Journal of Medicine, V373, P1627, DOI 10.1056/NEJMOA1507643	context	3 On admission to the hospital, the man was isolated and treated empirically with antiviral agents, broad-spectrum antibiotics, and supportive therapies.	0	0	0
covid19a	3012789146	2020-MAR	2156158169	Edmunds WJ, 1997, Proceedings of The Royal Society B: Biological Sciences, V264, P949, DOI 10.1098/RSPB.1997.0131	context	11 Models that assess the effectiveness of physical distancing interventions, such as school closure, need to account for social structures and heterogeneities in mixing of individuals. [27] [28] [29] [30] [31] In our model, we incorporated changes to age-specific and location-specific social mixing patterns to estimate the effects of location-specific physical distancing interventions in curtail…	0	0.1158	0
covid19a	3012789146	2020-MAR	2150053999	Read JM, 2003, Proceedings of The Royal Society B: Biological Sciences, V270, P699, DOI 10.1098/RSPB.2002.2305	context	11 Models that assess the effectiveness of physical distancing interventions, such as school closure, need to account for social structures and heterogeneities in mixing of individuals. [27] [28] [29] [30] [31] In our model, we incorporated changes to age-specific and location-specific social mixing patterns to estimate the effects of location-specific physical distancing interventions in curtail…	0	0.1158	0
covid19a	3012789146	2020-MAR	2016577729	Cate TR, 1987, The American Journal of Medicine, V82, P15, DOI 10.1016/0002-9343(87)90555-9	context	32, 33 However, unlike models built for pandemic or seasonal flu, we accounted for the lack of population immunity to SARS-CoV-2.	0	0.5307	0.415
covid19a	3012789146	2020-MAR	3006211350	Luo W, 2020, medRxiv, V0, P0, DOI 10.1101/2020.02.12.20022467	context	40, 41 Consequently, we have not incorporated climatic factors into our mathematical model.	0	0.5196	0
covid19a	3012789146	2020-MAR	2096145431	Riley S, 2003, Science, V300, P1961, DOI 10.1126/SCIENCE.1086478	context	25, 26 We simulated the trajectory of the ongoing outbreak of COVID-19 in Wuhan using an agestructured SEIR model.	0	0	0
covid19a	3012789146	2020-MAR	3009468976	Kucharski AJ, 2020, Lancet Infectious Diseases, V20, P553, DOI 10.1016/S1473-3099(20)30144-4	context	8, 44, 45 Evidence for this drop in transmission can be gleaned from the time-varying estimates of the reproduction number 14 or observing that the turnover of the epidemic has occurred far before depletion of susceptible individuals, indicating the effects of the implemented measures.	0	1.0991	0
covid19a	3012789146	2020-MAR	3009468976	Kucharski AJ, 2020, Lancet Infectious Diseases, V20, P553, DOI 10.1016/S1473-3099(20)30144-4	context	In our analysis, we used an existing model that inferred time-dependent R e based on the growth of reported cases in Wuhan and the number of exported cases outside China originating from Wuhan. 14 We acknowledge that the underlying reproduction number in Wuhan could have been larger than that used in our study.	0	0.3101	0
covid19a	3012789146	2020-MAR	3009468976	Kucharski AJ, 2020, Lancet Infectious Diseases, V20, P553, DOI 10.1016/S1473-3099(20)30144-4	context	Using these matrices and the latest estimates of the epidemiological parameters of the Wuhan outbreak, 1, 9, [14] [15] [16] we simulated the ongoing trajectory of an outbreak in Wuhan using an age-structured susceptibleexposed-infected-removed (SEIR) model 17, 18 for several physical distancing measures.	0	0	0
covid19a	3012789146	2020-MAR	2804572859	Ahmed F, 2018, BMC Public Health, V18, P518, DOI 10.1186/S12889-018-5446-1	context	5, 6 Although travel restrictions undoubtedly had a role in reducing exportations of infections outside Wuhan and delayed the onset of outbreaks in other regions, 7, 8 changes in mixing patterns affected the trajectory of the outbreak within Wuhan itself.	0	0	0.2832
covid19a	3012789146	2020-MAR	3009909874	Wildersmith A, 2020, Lancet Infectious Diseases, V20, P0, DOI 10.1016/S1473-3099(20)30129-8	context	39 Non-physical distancing factors play a part in mitigating potential spikes in cases, especially when physical distancing measures are relaxed.	0	0.3244	0
covid19a	3012789146	2020-MAR	3009909874	Wildersmith A, 2020, Lancet Infectious Diseases, V20, P0, DOI 10.1016/S1473-3099(20)30129-8	context	Other innovations, such as the rapid expansion of hospital capacity and testing capabilities, would shorten diagnostic and health system delays, 3, 38, 39 thus reducing effective interactions between infectious and susceptible individuals and interrupting transmission.	0	0.1557	0
covid19a	3012789146	2020-MAR	3006659024	Brooks SK, 2020, The Lancet, V395, P912, DOI 10.1016/S0140-6736(20)30460-8	context	8, 44, 45 Evidence for this drop in transmission can be gleaned from the time-varying estimates of the reproduction number 14 or observing that the turnover of the epidemic has occurred far before depletion of susceptible individuals, indicating the effects of the implemented measures.	0	1.0991	0
covid19a	3012789146	2020-MAR	3009566214	Woelfel R, 2020, medRxiv, V0, P0, DOI 10.1101/2020.03.05.20030502	context	We assumed the mean incubation period and mean infectious period to be 6·4 days 16 and 3 days or 7 days, 22 respectively.	0	0.5671	0
covid19a	3012789146	2020-MAR	2128788856	Falsey AR, 2003, The Journal of Infectious Diseases, V187, P785, DOI 10.1086/367901	context	32, 33 However, unlike models built for pandemic or seasonal flu, we accounted for the lack of population immunity to SARS-CoV-2.	0	0.5307	0.415
covid19a	3012789146	2020-MAR	2159301256	Mossong J, 2008, PLOS Medicine, V5, P0, DOI 10.1371/JOURNAL.PMED.0050074	context	11 Models that assess the effectiveness of physical distancing interventions, such as school closure, need to account for social structures and heterogeneities in mixing of individuals. [27] [28] [29] [30] [31] In our model, we incorporated changes to age-specific and location-specific social mixing patterns to estimate the effects of location-specific physical distancing interventions in curtail…	0	0.1158	0
covid19a	3012789146	2020-MAR	2159301256	Mossong J, 2008, PLOS Medicine, V5, P0, DOI 10.1371/JOURNAL.PMED.0050074	context	4 Although contact patterns can be inferred from reported social contact data that include information on which setting the contact took place in, such studies are often focused on high-income countries, 11 or particular highdensity areas. 12 This limitation can be addressed by quantifying contact patterns in the home, school, work, and other locations across a range of countries based on availab…	0	1.4058	0.2832
covid19a	3012789146	2020-MAR	3003668884	Li Q, 2020, The New England Journal of Medicine, V382, P1199, DOI 10.1056/NEJMOA2001316	context	1, 2 Since then, the local and national governments have taken unprecedented measures in response to the coronavirus disease 2019 (COVID-19) outbreak caused by SARS-CoV-2.	0.014	0	0
covid19a	3012789146	2020-MAR	3003668884	Li Q, 2020, The New England Journal of Medicine, V382, P1199, DOI 10.1056/NEJMOA2001316	context	1, 9 Although the precise effects of interventions might vary by country and different estimates of key parameters, our model highlights the usefulness of physical distancing interventions and the need to carefully calibrate their lifting to avoid second and subsequent waves of a COVID-19 epidemic.	0	0.1715	0.2832
covid19a	3012789146	2020-MAR	3003668884	Li Q, 2020, The New England Journal of Medicine, V382, P1199, DOI 10.1056/NEJMOA2001316	context	COVID-19, a contact-transmissible infectious disease, is thought to spread through a population via direct contact between individuals. 1, 9, 10 Outbreak control measures aimed at reducing the amount of mixing in the population have the potential to delay the peak and reduce the final size of the epidemic.	0	0.3989	0
covid19a	3012789146	2020-MAR	3003668884	Li Q, 2020, The New England Journal of Medicine, V382, P1199, DOI 10.1056/NEJMOA2001316	context	Using these matrices and the latest estimates of the epidemiological parameters of the Wuhan outbreak, 1, 9, [14] [15] [16] we simulated the ongoing trajectory of an outbreak in Wuhan using an age-structured susceptibleexposed-infected-removed (SEIR) model 17, 18 for several physical distancing measures.	0	0	0
covid19a	3012789146	2020-MAR	3004313240	Abbott S, 2020, Wellcome open research, V5, P17, DOI 10.12688/WELLCOMEOPENRES.15718.1	context	Each simulation started with 200 or 2000 infectious individuals I 0 , 15 with the rest of the population being in the susceptible state.	0	0.5307	0
covid19a	3012789146	2020-MAR	3004313240	Abbott S, 2020, Wellcome open research, V5, P17, DOI 10.12688/WELLCOMEOPENRES.15718.1	context	Using these matrices and the latest estimates of the epidemiological parameters of the Wuhan outbreak, 1, 9, [14] [15] [16] we simulated the ongoing trajectory of an outbreak in Wuhan using an age-structured susceptibleexposed-infected-removed (SEIR) model 17, 18 for several physical distancing measures.	0	0	0
covid19a	3012789146	2020-MAR	2755849266	Prem K, 2017, PLOS Computational Biology, V13, P0, DOI 10.1371/JOURNAL.PCBI.1005697	context	13 To examine how these changes in population mixing have affected the outbreak progression, we used synthetic location-specific contact patterns in Wuhan and adapted these in the presence of school closures, extended workplace closures, and reduction in mixing in the general community.	0	0	0
covid19a	3012789146	2020-MAR	2755849266	Prem K, 2017, PLOS Computational Biology, V13, P0, DOI 10.1371/JOURNAL.PCBI.1005697	context	Therefore, we used the method set out by Prem and colleagues, 13 which accounts for these differences and obtains the location-specific contact matrices (C) for different scenarios.	0	0	0
covid19a	3012789146	2020-MAR	2032559946	Klepac P, 2011, Theoretical Ecology, V4, P301, DOI 10.1007/S12080-010-0079-8	context	17, 18 As individuals’ mixing patterns are non-random, they influence the transmission dynamics of the disease.	0	0	0
covid19a	3012789146	2020-MAR	2032559946	Klepac P, 2011, Theoretical Ecology, V4, P301, DOI 10.1007/S12080-010-0079-8	context	Using these matrices and the latest estimates of the epidemiological parameters of the Wuhan outbreak, 1, 9, [14] [15] [16] we simulated the ongoing trajectory of an outbreak in Wuhan using an age-structured susceptibleexposed-infected-removed (SEIR) model 17, 18 for several physical distancing measures.	0	0	0
covid19a	3012789146	2020-MAR	2101311852	Hens N, 2009, BMC Infectious Diseases, V9, P187, DOI 10.1186/1471-2334-9-187	context	5 As households are not explicitly included in the model, we did not consider heterogeneity and clustering of household transmission.	0	1.0391	0
covid19a	3012789146	2020-MAR	2101311852	Hens N, 2009, BMC Infectious Diseases, V9, P187, DOI 10.1186/1471-2334-9-187	context	5, 6 Although travel restrictions undoubtedly had a role in reducing exportations of infections outside Wuhan and delayed the onset of outbreaks in other regions, 7, 8 changes in mixing patterns affected the trajectory of the outbreak within Wuhan itself.	0	0	0.2832
covid19a	3012789146	2020-MAR	2034051093	Wallinga J, 1999, Trends in Microbiology, V7, P372, DOI 10.1016/S0966-842X(99)01546-2	context	11 Models that assess the effectiveness of physical distancing interventions, such as school closure, need to account for social structures and heterogeneities in mixing of individuals. [27] [28] [29] [30] [31] In our model, we incorporated changes to age-specific and location-specific social mixing patterns to estimate the effects of location-specific physical distancing interventions in curtail…	0	0.1158	0
covid19a	3012789146	2020-MAR	3004542065	Fong MW, 2020, Emerging Infectious Diseases, V26, P976, DOI 10.3201/EID2605.190995	context	4 Although contact patterns can be inferred from reported social contact data that include information on which setting the contact took place in, such studies are often focused on high-income countries, 11 or particular highdensity areas. 12 This limitation can be addressed by quantifying contact patterns in the home, school, work, and other locations across a range of countries based on availab…	0	1.4058	0.2832
covid19a	3012789146	2020-MAR	3004542065	Fong MW, 2020, Emerging Infectious Diseases, V26, P976, DOI 10.3201/EID2605.190995	context	4 Within the city, schools remained closed, Lunar New Year holidays were extended so that people stayed away from their workplaces, and the local government promoted physical distancing and encouraged residents to avoid crowded places.	0	0	0
covid19a	3012789146	2020-MAR	1964326221	Ferguson NM, 2003, Nature, V425, P681, DOI 10.1038/NATURE02007	context	25, 26 We simulated the trajectory of the ongoing outbreak of COVID-19 in Wuhan using an agestructured SEIR model.	0	0	0
covid19a	3012789146	2020-MAR	3003487504	Tian H, 2020, medRxiv, V0, P0, DOI 10.1101/2020.01.30.20019844	context	5, 6 Although travel restrictions undoubtedly had a role in reducing exportations of infections outside Wuhan and delayed the onset of outbreaks in other regions, 7, 8 changes in mixing patterns affected the trajectory of the outbreak within Wuhan itself.	0	0	0.2832
covid19a	3012789146	2020-MAR	3003487504	Tian H, 2020, medRxiv, V0, P0, DOI 10.1101/2020.01.30.20019844	context	8, 44, 45 Evidence for this drop in transmission can be gleaned from the time-varying estimates of the reproduction number 14 or observing that the turnover of the epidemic has occurred far before depletion of susceptible individuals, indicating the effects of the implemented measures.	0	1.0991	0
covid19a	3012789146	2020-MAR	3002539152	Chan JFW, 2020, The Lancet, V395, P514, DOI 10.1016/S0140-6736(20)30154-9	context	COVID-19, a contact-transmissible infectious disease, is thought to spread through a population via direct contact between individuals. 1, 9, 10 Outbreak control measures aimed at reducing the amount of mixing in the population have the potential to delay the peak and reduce the final size of the epidemic.	0	0.3989	0
covid19a	3012789146	2020-MAR	3002539152	Chan JFW, 2020, The Lancet, V395, P514, DOI 10.1016/S0140-6736(20)30154-9	context	Person-to-person transmission is mostly driven by who interacts with whom, 9, 10 which can vary by age and location of the contact (ie, school, work, home, and community).	0	0.4376	0
covid19a	3012789146	2020-MAR	2101943448	Klepac P, 2009, Proceedings of The Royal Society B: Biological Sciences, V276, P2469, DOI 10.1098/RSPB.2009.0175	context	17, 18 As individuals’ mixing patterns are non-random, they influence the transmission dynamics of the disease.	0	0	0
covid19a	3012789146	2020-MAR	2101943448	Klepac P, 2009, Proceedings of The Royal Society B: Biological Sciences, V276, P2469, DOI 10.1098/RSPB.2009.0175	context	Using these matrices and the latest estimates of the epidemiological parameters of the Wuhan outbreak, 1, 9, [14] [15] [16] we simulated the ongoing trajectory of an outbreak in Wuhan using an age-structured susceptibleexposed-infected-removed (SEIR) model 17, 18 for several physical distancing measures.	0	0	0
covid19a	3012789146	2020-MAR	3003573988	Wu JT, 2020, The Lancet, V395, P689, DOI 10.1016/S0140-6736(20)30260-9	context	8, 44, 45 Evidence for this drop in transmission can be gleaned from the time-varying estimates of the reproduction number 14 or observing that the turnover of the epidemic has occurred far before depletion of susceptible individuals, indicating the effects of the implemented measures.	0	1.0991	0
covid19a	3012789146	2020-MAR	2965852633	Hilton J, 2019, Journal of the Royal Society Interface, V16, P20190317, DOI 10.1098/RSIF.2019.0317	context	11 Models that assess the effectiveness of physical distancing interventions, such as school closure, need to account for social structures and heterogeneities in mixing of individuals. [27] [28] [29] [30] [31] In our model, we incorporated changes to age-specific and location-specific social mixing patterns to estimate the effects of location-specific physical distancing interventions in curtail…	0	0.1158	0
covid19a	3012789146	2020-MAR	3005151538	Quilty BJ, 2020, Eurosurveillance, V25, P2000080, DOI 10.2807/1560-7917.ES.2020.25.5.2000080	context	5, 6 Although travel restrictions undoubtedly had a role in reducing exportations of infections outside Wuhan and delayed the onset of outbreaks in other regions, 7, 8 changes in mixing patterns affected the trajectory of the outbreak within Wuhan itself.	0	0	0.2832
covid19a	3012789146	2020-MAR	3009003996	Chen S, 2020, The Lancet, V395, P764, DOI 10.1016/S0140-6736(20)30421-9	context	3 Exit screening of passengers was shortly followed by travel restrictions in Wuhan on Jan 23, 2020, halting all means of unauthorised travel into and out of the city.	0	0	0
covid19a	3012789146	2020-MAR	3009003996	Chen S, 2020, The Lancet, V395, P764, DOI 10.1016/S0140-6736(20)30421-9	context	3 Non-pharmaceutical physical distancing inter ventions, such as extended school closures and workplace distancing, were introduced to reduce the impact of the COVID-19 outbreak in Wuhan.	0	0	0
covid19a	3012789146	2020-MAR	3009003996	Chen S, 2020, The Lancet, V395, P764, DOI 10.1016/S0140-6736(20)30421-9	context	Other innovations, such as the rapid expansion of hospital capacity and testing capabilities, would shorten diagnostic and health system delays, 3, 38, 39 thus reducing effective interactions between infectious and susceptible individuals and interrupting transmission.	0	0.1557	0
covid19a	3011534780	2020-MAR	3006189429	Niehus R, 2020, medRxiv, V0, P0, DOI 10.1101/2020.02.13.20022707	context	The mean time from onset to death is 20 (17) (18) (19) (20) (21) (22) (23) (24) days, with a standard deviation of 10 (7-14) days.	0	0	0
covid19a	3011534780	2020-MAR	3006189429	Niehus R, 2020, medRxiv, V0, P0, DOI 10.1101/2020.02.13.20022707	context	We have accounted for the possibility that travelers may underestimate the prevalence of infection in Wuhan 17 by using our best estimate, from a separate analysis, of the probability of detection for international travelers (38% (22-64%)) 17 .	0	0.6684	0
covid19a	3011534780	2020-MAR	2156614913	Leung GM, 2004, Annals of Internal Medicine, V141, P662, DOI 10.7326/0003-4819-141-9-200411020-00006	context	The mean time from onset to death is 20 (17) (18) (19) (20) (21) (22) (23) (24) days, with a standard deviation of 10 (7-14) days.	0	0	0
covid19a	3011534780	2020-MAR	3007613835	Callaway E, 2020, Nature, V0, P0, DOI 10.1038/D41586-020-00551-1	context	In contrast, because (1) the majority of COVID-19 infections do not cause severe disease 8 and (2) hospitals in Wuhan have been overwhelmed, presumably having led to prioritized admission of more serious cases, the sCFR will be substantially lower than the HFR. However, despite a lower sCFR, COVID-19 is likely to infect many more (given emerging evidence of presymptomatic transmission 14, 15 and …	0	0.9207	0.7679
covid19a	3011534780	2020-MAR	3003573988	Wu JT, 2020, The Lancet, V395, P689, DOI 10.1016/S0140-6736(20)30260-9	context	For a completely novel pathogen, especially one with a high (say, >2) basic reproductive number (the expected number of secondary cases generated by a primary case in a completely susceptible population) relative to other recently emergent and seasonal directly transmissible respiratory pathogens 4 , assuming homogeneous mixing and mass action dynamics, the majority of the population will be infe…	0	1.3751	0.0159
covid19a	3011534780	2020-MAR	3003573988	Wu JT, 2020, The Lancet, V395, P689, DOI 10.1016/S0140-6736(20)30260-9	context	We therefore extended our previously published transmission dynamics model 4 , updated with real-time input data and enriched with additional new data sources, to infer a preliminary set of clinical severity estimates that could guide clinical and public health decision-making as the epidemic continues to spread globally.	0	0.3223	0.2101
covid19a	3011534780	2020-MAR	3003573988	Wu JT, 2020, The Lancet, V395, P689, DOI 10.1016/S0140-6736(20)30260-9	context	is the proportion of individuals who were infected on day d. 4 .	0	0	0
covid19a	3011534780	2020-MAR	3008721669	Liu Y, 2020, The Lancet, V395, P0, DOI 10.1016/S0140-6736(20)30462-1	context	Even under more realistic assumptions about mixing informed by observed clustering of infections within households and the increasingly apparent role of superspreading events (for example, the Diamond Princess cruise ship, Chinese prisons and the church in Daegu, South Korea) 5, 6 , at least one-quarter to onehalf of the population will very likely become infected, absent drastic control measures…	0	0.9863	0.1628
covid19a	3011534780	2020-MAR	1990049863	Donnelly CA, 2003, The Lancet, V361, P1761, DOI 10.1016/S0140-6736(03)13410-1	context	The mean time from onset to death is 20 (17) (18) (19) (20) (21) (22) (23) (24) days, with a standard deviation of 10 (7-14) days.	0	0	0
covid19a	3011534780	2020-MAR	3006961006	Zou L, 2020, The New England Journal of Medicine, V382, P1177, DOI 10.1056/NEJMC2001737	context	In contrast, because (1) the majority of COVID-19 infections do not cause severe disease 8 and (2) hospitals in Wuhan have been overwhelmed, presumably having led to prioritized admission of more serious cases, the sCFR will be substantially lower than the HFR. However, despite a lower sCFR, COVID-19 is likely to infect many more (given emerging evidence of presymptomatic transmission 14, 15 and …	0	0.9207	0.7679
covid19a	3011534780	2020-MAR	2098436002	Lau EHY, 2010, BMC Infectious Diseases, V10, P50, DOI 10.1186/1471-2334-10-50	context	The mean time from onset to death is 20 (17) (18) (19) (20) (21) (22) (23) (24) days, with a standard deviation of 10 (7-14) days.	0	0	0
covid19a	3011534780	2020-MAR	3003668884	Li Q, 2020, The New England Journal of Medicine, V382, P1199, DOI 10.1056/NEJMOA2001316	context	2. Let y d be the observed number of confirmed cases of COVID-19 in Wuhan with no epidemiologic links to Huanan Seafood Wholesale Market (which is presumed to be the index zoonotic source of the COVID-19 epidemic) on day d between 10 December 2019 (D s , 2 ) and 3 January 2020 (D e,2 ) based on the data in Supplementary Table 1 7 .	0	0.0198	0
covid19a	3011534780	2020-MAR	3008452791	Pan Y, 2020, Lancet Infectious Diseases, V20, P411, DOI 10.1016/S1473-3099(20)30113-4	context	In contrast, because (1) the majority of COVID-19 infections do not cause severe disease 8 and (2) hospitals in Wuhan have been overwhelmed, presumably having led to prioritized admission of more serious cases, the sCFR will be substantially lower than the HFR. However, despite a lower sCFR, COVID-19 is likely to infect many more (given emerging evidence of presymptomatic transmission 14, 15 and …	0	0.9207	0.7679
covid19a	3011534780	2020-MAR	2140445748	Wong JY, 2013, American Journal of Epidemiology, V177, P834, DOI 10.1093/AJE/KWS314	context	1. IFR defines a case as a person who would, if tested, be counted as infected and rendered (at least temporarily) immune, as usually demonstrated by seroconversion or other immune response 13 .	0	0.8842	0.1628
covid19a	3011534780	2020-MAR	2152934250	Jia N, 2009, Tropical Medicine & International Health, V14, P21, DOI 10.1111/J.1365-3156.2008.02147.X	context	The mean time from onset to death is 20 (17) (18) (19) (20) (21) (22) (23) (24) days, with a standard deviation of 10 (7-14) days.	0	0	0
covid19a	3011147220	2020-MAR	2482779188	Baig AM, 2016, ACS Chemical Neuroscience, V7, P1026, DOI 10.1021/ACSCHEMNEURO.6B00197	context	Access of the COVID-19 virus to the brain via the transcribrial route, as described previously for other CNS targeting pathogens, 7 could have been the case in a recently reported patient with hyposmia and the cases of acute respiratory failure in COVID-19, 5 which needs to be further elucidated by isolating the SARS-CoV-2 virus from the zones that are in proximity to the olfactory bulb.	0	0.3468	0.2101
covid19a	3011147220	2020-MAR	2101176145	Netland J, 2008, Journal of Virology, V82, P7264, DOI 10.1128/JVI.00737-08	context	3 The contribution of the neurotropic potential of SARS-CoV-2 in patients reported in the recent outbreak of COVID-19 remains to be established.	0	0.3244	0
covid19a	3011147220	2020-MAR	2101176145	Netland J, 2008, Journal of Virology, V82, P7264, DOI 10.1128/JVI.00737-08	context	3 The presence of the COVID-19 virus in the general circulation understandably enables it to pass into the cerebral circulation ( Figure 1A−C) where the sluggish movement of the blood within the microcirculation could be one of the factors that may facilitate the interaction of the COVID-19 virus spike protein with ACE2 expressed in the capillary endothelium.	0	0.7718	0
covid19a	3004804052	2020-FEB	1586661029	Wu P, 2009, The Canadian Journal of Psychiatry, V54, P302, DOI 10.1177/070674370905400504	context	8 Health professionals who worked in SARS units and hospitals during the SARS outbreak also reported depression, anxiety, fear, and frustration.	0	0	0
covid19a	3004804052	2020-FEB	1995288620	Folkman S, 2000, Psycho-oncology, V9, P11, DOI 10.1002/(SICI)1099-1611(200001/02)9:1<11::AID-PON424>3.0.CO;2-Z	context	7, 10 If psychotropic medications are used, such as those prescribed by psychiatrists for severe psychiatric comorbidities, 6 basic pharmacological treatment principles of ensuring minimum harm should be followed to reduce harmful effects of any interactions with 2019-nCoV and its treatments.	0	0.4401	0
covid19a	3004804052	2020-FEB	78078439	Xiang Y, 2014, East Asian archives of psychiatry, V24, P37	context	3 Although the diseases have different clinical presentations, 1,4 the infectious cause, epidemiological features, fast transmission pattern, and insufficient preparedness of health authorities to address the outbreaks are similar.	0.0353	0	0.2832
covid19a	3004804052	2020-FEB	2169337111	Maunder RG, 2003, Canadian Medical Association Journal, V168, P1245	context	6, 7 Mandatory contact tracing and 14 days quarantine, which form part of the public health responses to the 2019-nCoV pneumonia outbreak, could increase patients’ anxiety and guilt about the effects of contagion, quarantine, and stigma on their families and friends.	0	0.3101	0
covid19a	3004804052	2020-FEB	2169337111	Maunder RG, 2003, Canadian Medical Association Journal, V168, P1245	context	7, 10 If psychotropic medications are used, such as those prescribed by psychiatrists for severe psychiatric comorbidities, 6 basic pharmacological treatment principles of ensuring minimum harm should be followed to reduce harmful effects of any interactions with 2019-nCoV and its treatments.	0	0.4401	0
covid19a	3005690553	2020-JUL	2807736175	To KKW, 2019, Clinical Microbiology and Infection, V25, P372, DOI 10.1016/J.CMI.2018.06.009	context	Saliva was collected by asking the patient to cough out saliva from their throat into a sterile container, and 2 mL of viral transport medium was added as we described previously [5, 6] .	0	0	0.2101
covid19a	3005690553	2020-JUL	2807736175	To KKW, 2019, Clinical Microbiology and Infection, V25, P372, DOI 10.1016/J.CMI.2018.06.009	context	We have previously demonstrated that saliva has a high concordance rate of greater than 90% with nasopharyngeal specimens in the detection of respiratory viruses, including coronaviruses [5, 6] .	0	0	0.2101
covid19a	3005690553	2020-JUL	3002539152	Chan JFW, 2020, The Lancet, V395, P514, DOI 10.1016/S0140-6736(20)30154-9	context	Cases of familial clustering have been reported [2] .	0	0	0
covid19a	3005690553	2020-JUL	3002539152	Chan JFW, 2020, The Lancet, V395, P514, DOI 10.1016/S0140-6736(20)30154-9	context	Furthermore, the collection of nasopharyngeal or oropharyngeal specimens causes discomfort and may cause bleeding, especially in patients with thrombocytopenia [2] .	0	0.9924	0
covid19a	3005690553	2020-JUL	3002539152	Chan JFW, 2020, The Lancet, V395, P514, DOI 10.1016/S0140-6736(20)30154-9	context	In December 2019, a SARS-CoV-like coronavirus, the 2019 novel coronavirus (2019-nCoV), has emerged in Hubei Province of China and has spread rapidly in mainland China and to other parts of the world [2, 3] .	0	0	0
covid19a	3005690553	2020-JUL	3002539152	Chan JFW, 2020, The Lancet, V395, P514, DOI 10.1016/S0140-6736(20)30154-9	context	In-house 1-step real-time reverse transcription-quantitative polymerase chain reaction (RT-qPCR) assay targeting the S gene of 2019-nCoV was performed using QuantiNova SYBR Green RT-PCR Kit (Qiagen) in a LightCycler 480 Real-Time PCR System (Roche), as we described previously [2] .	0	0	0.2101
covid19a	3005690553	2020-JUL	3002539152	Chan JFW, 2020, The Lancet, V395, P514, DOI 10.1016/S0140-6736(20)30154-9	context	The 2019-nCoV belongs to Betacoronavirus genus lineage B, and is phylogenetically closely related to bat SARS-like coronaviruses [2] .	0	0	0
covid19a	3005690553	2020-JUL	2939807128	To KKW, 2019, Clinical Microbiology and Infection, V25, P1539, DOI 10.1016/J.CMI.2019.04.012	context	Saliva has also been used in screening respiratory viruses among hospitalized patients without fever or respiratory symptoms [7] .	0	0.5307	0
covid19a	3005690553	2020-JUL	2146286772	Wang W, 2004, Emerging Infectious Diseases, V10, P1213, DOI 10.3201/EID1007.031113	context	SARS-CoV can be detected in saliva at high titers [8] .	0	0.4376	0
covid19a	3005690553	2020-JUL	2025170735	Peiris J, 2003, The Lancet, V361, P1319, DOI 10.1016/S0140-6736(03)13077-2	context	In 2003, the severe acute respiratory syndrome coronavirus (SARS-CoV) caused a devastating global outbreak with a casefatality rate of 10% [1] .	0	0	0
covid19a	3005690553	2020-JUL	2111157257	Liu L, 2011, Journal of Virology, V85, P4025, DOI 10.1128/JVI.02292-10	context	The presence of 2019-nCoV in patients’ saliva suggests the possibility of salivary gland infection.	0	0.4633	0
covid19a	3005690553	2020-JUL	3003464757	Chan JFW, 2020, Emerging microbes & infections, V9, P221, DOI 10.1080/22221751.2020.1719902	context	However, the spike, ORF8, and ORF3b proteins differ significantly from other known SARS-like coronaviruses, which may confer differences in pathogenicity and transmissibility from SARS-CoV [4] .	0	0.7037	0.415
covid19a	3005690553	2020-JUL	2623181050	To KKW, 2017, Emerging microbes & infections, V6, P1, DOI 10.1038/EMI.2017.35	context	In some patients, coronavirus was detected only in saliva but not in nasopharyngeal aspirate [5] .	0	0.5196	0.4746
covid19a	3005690553	2020-JUL	2623181050	To KKW, 2017, Emerging microbes & infections, V6, P1, DOI 10.1038/EMI.2017.35	context	Saliva specimens were subjected to total nucleic acid extraction by NucliSENS easyMAG (BioMerieux) as we described previously [5] .	0	0	0.2101
covid19a	3005690553	2020-JUL	2623181050	To KKW, 2017, Emerging microbes & infections, V6, P1, DOI 10.1038/EMI.2017.35	context	Saliva was collected by asking the patient to cough out saliva from their throat into a sterile container, and 2 mL of viral transport medium was added as we described previously [5, 6] .	0	0	0.2101
covid19a	3005690553	2020-JUL	2623181050	To KKW, 2017, Emerging microbes & infections, V6, P1, DOI 10.1038/EMI.2017.35	context	We have previously demonstrated that saliva has a high concordance rate of greater than 90% with nasopharyngeal specimens in the detection of respiratory viruses, including coronaviruses [5, 6] .	0	0	0.2101
covid19a	3002764620	2020-JAN	2147166346	Lipsitch M, 2003, Science, V300, P1966, DOI 10.1126/SCIENCE.1086616	context	Estimates of 0 also varied based on assumed serial intervals (e.g. (Lipsitch et al., 2003) estimated 0 ranging from 2.2 to 3.6 for serial intervals of 8 to 12 days (9).	0	0.0364	0
covid19a	3002764620	2020-JAN	2147166346	Lipsitch M, 2003, Science, V300, P1966, DOI 10.1126/SCIENCE.1086616	context	In SARS, doubling times varied from 4.6 days to 14.2 days depending on setting (doubling time, Td=6.0 (1358 over 63 days, Singapore), Td=4.6 (425 over 41 days, Hong Kong), Td=14.2 (7919 over 185 days, overall)) (Lipsitch et al., 2003) .	0	0	0
covid19a	3002764620	2020-JAN	2147166346	Lipsitch M, 2003, Science, V300, P1966, DOI 10.1126/SCIENCE.1086616	context	We calculated the basic reproductive number, 0 , of the infection to be 3.11 (95%CI, 2.39-4.13), comparable to the range for SARS estimated from outbreaks during the 2003 epidemic (Lipsitch et al., 2003; World Health Organization, 2003) .	0	0	0
covid19a	3002764620	2020-JAN	2147166346	Lipsitch M, 2003, Science, V300, P1966, DOI 10.1126/SCIENCE.1086616	context	We note our estimates of the doubling time in this outbreak are short compared to estimates from the SARS outbreak in Hong Kong (Lipsitch et al., 2003) .	0	0	0
covid19a	3002764620	2020-JAN	3002539152	Chan JFW, 2020, The Lancet, V395, P514, DOI 10.1016/S0140-6736(20)30154-9	context	Also, asymptomatic infection has been reported for 2019-nCoV (Chan et al., 2020) .	0	0	0
covid19a	3002764620	2020-JAN	3002539152	Chan JFW, 2020, The Lancet, V395, P514, DOI 10.1016/S0140-6736(20)30154-9	context	Early epidemiological investigations suggest a duration between 3 to 6 days (Chan et al., 2020) , Should the latent period be longer than the 4 days we assume, our 0 estimates would be higher and the estimated ascertainment rate slightly lower; see Figure 2 .	0	0.7904	0
covid19a	3002764620	2020-JAN	3002539152	Chan JFW, 2020, The Lancet, V395, P514, DOI 10.1016/S0140-6736(20)30154-9	context	Infections in at least one family cluster (Chan et al., 2020) and in healthcare workers confirm the occurrence of human-to-human transmission, though the extent of this mode of transmission is unclear.	0.0843	0.0843	0.1628
covid19a	3002764620	2020-JAN	2105444210	Chowell G, 2004, Emerging Infectious Diseases, V10, P1258, DOI 10.3201/EID1007.030647	context	Earlier novel coronavirus (SARS and MERS-CoV) outbreaks found evidence for substantial heterogeneity in reproductive numbers between individuals (Chowell et al., 2004; Bauch et al., 2005; Cauchemez et al., 2016) .	0	0	0
covid19a	3002764620	2020-JAN	3001392146	Riou J, 2020, bioRxiv, V0, P0, DOI 10.1101/2020.01.23.917351	context	Our estimates of 0 are broadly consistent with early estimates from other groups: 2.0-3.3 (Majumder and Mandl, 2020); 2.6 (uncertainty range 1.5-3.5) (Imai et al., 2020b) ; 2.92 (95% CI 2.28, 3.67) (Liu et al., 2020) ; 2.2 (90% interval: 1.4-3.8) (Riou and Althaus, 2020) .	0.0314	0.1438	0
covid19a	3002764620	2020-JAN	1998725525	Lessler J, 2009, Lancet Infectious Diseases, V9, P291, DOI 10.1016/S1473-3099(09)70069-6	context	We assumed that the latent period was 4 days, based on an estimate of the incubation period of SARS, a related coronavirus (Lessler et al., 2009) .	0	0.1523	0
covid19a	3002764620	2020-JAN	2482029392	Cauchemez S, 2016, Proceedings of the National Academy of Sciences of the United States of America, V113, P9081, DOI 10.1073/PNAS.1519235113	context	Another study (Bauch et al., 2005) reviewed sources of variation in basic reproductive numbers of SARS and noted that those locations in which outbreaks occurred, 0 was approximately 3. Estimates from MERS-CoV were uniformly lower, with estimates from Saudi Arabia having a mean of less than 1 (~0.5) but exhibited large temporal variability with increases in some periods of time particularly in he…	0	0	0.4746
covid19a	3002764620	2020-JAN	2482029392	Cauchemez S, 2016, Proceedings of the National Academy of Sciences of the United States of America, V113, P9081, DOI 10.1073/PNAS.1519235113	context	Earlier novel coronavirus (SARS and MERS-CoV) outbreaks found evidence for substantial heterogeneity in reproductive numbers between individuals (Chowell et al., 2004; Bauch et al., 2005; Cauchemez et al., 2016) .	0	0	0
covid19a	3002764620	2020-JAN	2999612210	Bogoch II, 2020, Journal of Travel Medicine, V27, P0, DOI 10.1093/JTM/TAAA008	context	While the majority of air travel departing Wuhan is domestic (87.2% of bookings, Jan 2017), Wuhan is connected internationally through both direct and indirect flights (Bogoch et al., 2020) .	0	0	0.3038
covid19a	3002764620	2020-JAN	2065075114	Bauch CT, 2005, Epidemiology, V16, P791, DOI 10.1097/01.EDE.0000181633.80269.4C	context	Another study (Bauch et al., 2005) reviewed sources of variation in basic reproductive numbers of SARS and noted that those locations in which outbreaks occurred, 0 was approximately 3. Estimates from MERS-CoV were uniformly lower, with estimates from Saudi Arabia having a mean of less than 1 (~0.5) but exhibited large temporal variability with increases in some periods of time particularly in he…	0	0	0.4746
covid19a	3002764620	2020-JAN	2065075114	Bauch CT, 2005, Epidemiology, V16, P791, DOI 10.1097/01.EDE.0000181633.80269.4C	context	Earlier novel coronavirus (SARS and MERS-CoV) outbreaks found evidence for substantial heterogeneity in reproductive numbers between individuals (Chowell et al., 2004; Bauch et al., 2005; Cauchemez et al., 2016) .	0	0	0
covid19a	3002764620	2020-JAN	2065075114	Bauch CT, 2005, Epidemiology, V16, P791, DOI 10.1097/01.EDE.0000181633.80269.4C	context	For the SARS coronavirus, estimates of the mean reproductive number ranged from 1.1 to 4.2 with most estimates between 2 and 3 (Bauch et al., 2005) .	0	0	0
covid19a	3010637630	2020-MAR	3007273493	Shi H, 2020, Lancet Infectious Diseases, V20, P425, DOI 10.1016/S1473-3099(20)30086-4	context	1, [5] [6] [7] [8] [9] [10] In this Comment, we assess how the liver is affected using the available case studies and data from The Fifth Medical Center of PLS General Hospital, Beijing, China.	0	0	0
covid19a	3010637630	2020-MAR	3007189521	Xu XP, 2020, BMJ, V368, P0, DOI 10.1136/BMJ.M606	context	1, [5] [6] [7] [8] [9] [10] In this Comment, we assess how the liver is affected using the available case studies and data from The Fifth Medical Center of PLS General Hospital, Beijing, China.	0	0	0
covid19a	3010637630	2020-MAR	2090258227	Chau T, 2004, Hepatology, V39, P302, DOI 10.1002/HEP.20111	context	3, 4 The European Society for Blood and Marrow Transplantation has recommended excluding potential donors who have been diagnosed with COVID-19, and waiting at least 21 days before donation in those with a history of high-risk travel or contact.	0	0.8551	0.1628
covid19a	3010637630	2020-MAR	3001118548	Huang C, 2020, The Lancet, V395, P497, DOI 10.1016/S0140-6736(20)30183-5	context	1, [5] [6] [7] [8] [9] [10] In this Comment, we assess how the liver is affected using the available case studies and data from The Fifth Medical Center of PLS General Hospital, Beijing, China.	0	0	0
covid19a	3010637630	2020-MAR	3008090866	Yang X, 2020, The Lancet Respiratory Medicine, V8, P475, DOI 10.1016/S2213-2600(20)30079-5	context	1, [5] [6] [7] [8] [9] [10] In this Comment, we assess how the liver is affected using the available case studies and data from The Fifth Medical Center of PLS General Hospital, Beijing, China.	0	0	0
covid19a	3010637630	2020-MAR	3002108456	Chen N, 2020, The Lancet, V395, P507, DOI 10.1016/S0140-6736(20)30211-7	context	1, [5] [6] [7] [8] [9] [10] In this Comment, we assess how the liver is affected using the available case studies and data from The Fifth Medical Center of PLS General Hospital, Beijing, China.	0	0	0
covid19a	3006703916	2020-FEB	2086796608	Pak JE, 2009, Journal of Molecular Biology, V388, P815, DOI 10.1016/J.JMB.2009.03.042	context	In contrast, the interactions between antibody F26G19 [11] or 80R [12] and the RBD in 2019-nCoV decreased significantly due to the lack of salt bridges formed by R426-D56 in SARS-CoV-RBD-F26G19 or D480-R162 in SARS-CoV-RBD-80R, respectively.	0	1.0614	0.1998
covid19a	3006703916	2020-FEB	2154026160	Zhu Z, 2007, Proceedings of the National Academy of Sciences of the United States of America, V104, P12123, DOI 10.1073/PNAS.0701000104	context	In previous studies, a number of potent monoclonal antibodies against SARS coronavirus (SARS-CoV) have been identified [3] [4] [5] [6] [7] .	0	0.089	0
covid19a	3006703916	2020-FEB	2154026160	Zhu Z, 2007, Proceedings of the National Academy of Sciences of the United States of America, V104, P12123, DOI 10.1073/PNAS.0701000104	context	Next, we expressed and purified several representative SARS-CoV-specific antibodies which have been reported to target RBD and possess potent neutralizing activities, including m396 [3] , CR3014 [4] , CR3022 [5] , as well as a MERS-CoV-specific human monoclonal antibody m336 developed by our laboratory [15] , and measured their binding ability to 2019-nCoV RBD by ELISA (Figure 1(e)) .	0	0.089	0
covid19a	3006703916	2020-FEB	2146476111	Wong SK, 2004, Journal of Biological Chemistry, V279, P3197, DOI 10.1074/JBC.C300520200	context	More specifically, the 193 amino acid length (N318-V510) receptor binding domain (RBD) within the S protein is the critical target for neutralizing antibodies [9] .	0	0	0
covid19a	3006703916	2020-FEB	2915009278	Walls AC, 2019, Cell, V176, P1026, DOI 10.1016/J.CELL.2018.12.028	context	These results indicate that ACE2 could be the potential receptor for the new coronavirus, and that the expressed 2019-nCoV RBD protein is functional [2] .	0	1.1247	0
covid19a	3006703916	2020-FEB	3004280078	Zhou P, 2020, Nature, V579, P270, DOI 10.1038/S41586-020-2012-7	context	Based on the phylogenetic analysis (GISAID accession no. EPI_ISL_402124) [2] , 2019-nCoV belongs to lineage B betacoronavirus and shares high sequence identity with that of bat or human severe acute respiratory syndrome coronavirus-related coronavirus (SARSr-CoV) and bat SARS-like coronavirus (SL-CoV) (Figure 1(a) ).	0	0.5307	0
covid19a	3006703916	2020-FEB	1975490802	Sui J, 2004, Proceedings of the National Academy of Sciences of the United States of America, V101, P2536, DOI 10.1073/PNAS.0307140101	context	In previous studies, a number of potent monoclonal antibodies against SARS coronavirus (SARS-CoV) have been identified [3] [4] [5] [6] [7] .	0	0.089	0
covid19a	3006703916	2020-FEB	1998383538	Traggiai E, 2004, Nature Medicine, V10, P871, DOI 10.1038/NM1080	context	In previous studies, a number of potent monoclonal antibodies against SARS coronavirus (SARS-CoV) have been identified [3] [4] [5] [6] [7] .	0	0.089	0
covid19a	3006703916	2020-FEB	2006785079	Gallagher T, 2001, Virology, V279, P371, DOI 10.1006/VIRO.2000.0757	context	These antibodies target the spike protein (S) of SARS-CoV and SL-CoVs, which is a type I transmembrane glycoprotein and mediates the entrance to human respiratory epithelial cells by interacting with cell surface receptor angiotensin-converting enzyme 2 (ACE2) [8] .	0	0	0
covid19a	3006703916	2020-FEB	1982533785	Li F, 2005, Science, V309, P1864, DOI 10.1126/SCIENCE.1116480	context	Comparison of the interaction between the complex of ACE2 [13] and SARS-CoV RBD and homology model of ACE2 and 2019-nCoV RBD revealed similar binding modes (data not shown).	0	0.5196	0
covid19a	3006703916	2020-FEB	2161428851	Meulen JT, 2006, PLOS Medicine, V3, P1071, DOI 10.1371/JOURNAL.PMED.0030237	context	Furthermore, the mixture of CR3022 and CR3014 neutralized SARS-CoV in a synergistic fashion by recognizing different epitopes on RBD [5] .	0	0	0
covid19a	3006703916	2020-FEB	2161428851	Meulen JT, 2006, PLOS Medicine, V3, P1071, DOI 10.1371/JOURNAL.PMED.0030237	context	In previous studies, a number of potent monoclonal antibodies against SARS coronavirus (SARS-CoV) have been identified [3] [4] [5] [6] [7] .	0	0.089	0
covid19a	3006703916	2020-FEB	2161428851	Meulen JT, 2006, PLOS Medicine, V3, P1071, DOI 10.1371/JOURNAL.PMED.0030237	context	Next, we expressed and purified several representative SARS-CoV-specific antibodies which have been reported to target RBD and possess potent neutralizing activities, including m396 [3] , CR3014 [4] , CR3022 [5] , as well as a MERS-CoV-specific human monoclonal antibody m336 developed by our laboratory [15] , and measured their binding ability to 2019-nCoV RBD by ELISA (Figure 1(e)) .	0	0.089	0
covid19a	3006703916	2020-FEB	2161428851	Meulen JT, 2006, PLOS Medicine, V3, P1071, DOI 10.1371/JOURNAL.PMED.0030237	context	Some of the antibodies recognize different epitopes on RBD; e.g. the SARS-CoV neutralizing antibodies CR3014 and CR3022 bound noncompetitively to the SARS-CoV RBD and neutralized the virus in a synergistic fashion [5] .	0	0	0
covid19a	3006703916	2020-FEB	2161428851	Meulen JT, 2006, PLOS Medicine, V3, P1071, DOI 10.1371/JOURNAL.PMED.0030237	context	Some of the most potent SARS-CoV-specific neutralizing antibodies (e.g. m396, CR3014) that target the receptor binding site of SARS-CoV failed to bind 2019-nCoV spike protein, indicating that it is necessary to develop novel monoclonal antibodies that could bind specifically to 2019-nCoV RBD. Interestingly, it was reported that the antibody CR3022 completely neutralized both the wild-type SARS-Co…	0	0.9572	0
covid19a	3006703916	2020-FEB	2161428851	Meulen JT, 2006, PLOS Medicine, V3, P1071, DOI 10.1371/JOURNAL.PMED.0030237	context	This antibody was isolated from blood of a convalescent SARS patient and did not compete with the antibody CR3014 for binding to recombinant S protein [5] .	0	0.5196	0
covid19a	3006703916	2020-FEB	2025977980	Hwang WC, 2006, Journal of Biological Chemistry, V281, P34610, DOI 10.1074/JBC.M603275200	context	In contrast, the interactions between antibody F26G19 [11] or 80R [12] and the RBD in 2019-nCoV decreased significantly due to the lack of salt bridges formed by R426-D56 in SARS-CoV-RBD-F26G19 or D480-R162 in SARS-CoV-RBD-80R, respectively.	0	1.0614	0.1998
covid19a	3006703916	2020-FEB	3003464757	Chan JFW, 2020, Emerging microbes & infections, V9, P221, DOI 10.1080/22221751.2020.1719902	context	Very recently, a novel coronavirus which was temporarily named 2019 novel coronavirus (2019-nCoV)" emerged in Wuhan	China [1] ."	0	0	1
covid19a	3011439019	2020-MAR	2107328434	Dersimonian R, 1986, Controlled Clinical Trials, V7, P177, DOI 10.1016/0197-2456(86)90046-2	context	The results of the included studies were performed with fixed-effect models (Mantel-Haenszel method) [13] or random-effect models in cases of significant heterogeneity between estimates [14] .	0	0.5307	0
covid19a	3011439019	2020-MAR	2465777822	Badawi A, 2016, International Journal of Infectious Diseases, V49, P129, DOI 10.1016/J.IJID.2016.06.015	context	A systematic analysis of 637 MERS-CoV cases showed that diabetes and hypertension are prevalent in about 50% of the patients and cardiac diseases are present in 30% of the cases [11] .	0	0	0
covid19a	3011439019	2020-MAR	2465777822	Badawi A, 2016, International Journal of Infectious Diseases, V49, P129, DOI 10.1016/J.IJID.2016.06.015	context	Previous studies have shown a relationship between cardiovascular metabolic diseases and SARS and MERS [9] [10] [11] .	0	0	0
covid19a	3011439019	2020-MAR	1894101563	Greenland S, 1987, Epidemiologic Reviews, V9, P1, DOI 10.1093/OXFORDJOURNALS.EPIREV.A036298	context	The results of the included studies were performed with fixed-effect models (Mantel-Haenszel method) [13] or random-effect models in cases of significant heterogeneity between estimates [14] .	0	0.5307	0
covid19a	3011439019	2020-MAR	2029971767	Oudit GY, 2009, European Journal of Clinical Investigation, V39, P618, DOI 10.1111/J.1365-2362.2009.02153.X	context	According to Oudit’s study, SARS-CoV viral RNA was detected in 35% of autopsied human heart samples from SARS-CoV infected patients during the Toronto SARS outbreak [22] .	0	0	0
covid19a	3011439019	2020-MAR	2029971767	Oudit GY, 2009, European Journal of Clinical Investigation, V39, P618, DOI 10.1111/J.1365-2362.2009.02153.X	context	And they also confirmed that pulmonary infection with the human SARS-CoV in mice led to an ACE2dependent myocardial infection [22] .	0	0	0
covid19a	3011439019	2020-MAR	2999409984	Hui DSC, 2020, International Journal of Infectious Diseases, V91, P264, DOI 10.1016/J.IJID.2020.01.009	context	* Bo Li libosubmit@163.com * Yunhe Zhao zhaoyunhe@medmail.com.cn [4] [5] [6] [7] [8] .	0	0	0
covid19a	3011439019	2020-MAR	1970860163	Chan KS, 2003, Respirology, V8, P0, DOI 10.1046/J.1440-1843.2003.00522.X	context	Both two prominent coronaviruses, 2002 SARS-CoV and 2012 MERS-CoV, have markedly affected humans, causing 8422 and 1600 infections, as well as 916 and 574 deaths, respectively [1, 2] .	0	0	0
covid19a	3011439019	2020-MAR	2564523466	Badawi A, 2016, Journal of Public Health Research, V5, P733, DOI 10.4081/JPHR.2016.733	context	Both two prominent coronaviruses, 2002 SARS-CoV and 2012 MERS-CoV, have markedly affected humans, causing 8422 and 1600 infections, as well as 916 and 574 deaths, respectively [1, 2] .	0	0	0
covid19a	3011439019	2020-MAR	3005477624	Guan W, 2020, medRxiv, V0, P0, DOI 10.1101/2020.02.06.20020974	context	* Bo Li libosubmit@163.com * Yunhe Zhao zhaoyunhe@medmail.com.cn [4] [5] [6] [7] [8] .	0	0	0
covid19a	3011439019	2020-MAR	1995666039	Chan JWM, 2003, Thorax, V58, P686, DOI 10.1136/THORAX.58.8.686	context	According to previous research on SARS-CoV, the presence of comorbidities increased the mortality risk, with cardiac disease and diabetes being the most important components to predict adverse outcomes [20] .	0	0.1076	0
covid19a	3011439019	2020-MAR	1995666039	Chan JWM, 2003, Thorax, V58, P686, DOI 10.1136/THORAX.58.8.686	context	Cardiac disease and diabetes increase the risk of death by twice as much as other risk factors [20] .	0	0	0
covid19a	3011439019	2020-MAR	2240339613	Zhang Z, 2016, Pharmacological Research, V105, P74, DOI 10.1016/J.PHRS.2016.01.005	context	The chosen of the proper effect model was based on the analysis results: the fixed effect model was used if I 2 < 50% and the random effect model was used if I 2 ≥ 50% [15] .	0	0.3957	0
covid19a	3011439019	2020-MAR	2306794997	Su S, 2016, Trends in Microbiology, V24, P490, DOI 10.1016/J.TIM.2016.03.003	context	Coronaviruses are enveloped RNA viruses, which include six species that can cause diseases in humans to our knowledge [18] .	0	0.4376	0
covid19a	3011439019	2020-MAR	2306794997	Su S, 2016, Trends in Microbiology, V24, P490, DOI 10.1016/J.TIM.2016.03.003	context	Four viruses among them (229E, OC43, NL63, and HKU1) have been reported to cause common cold symptoms in immunocompetent individuals [18] .	0	0	0
covid19a	3011439019	2020-MAR	2029648873	Yang J, 2006, Diabetic Medicine, V23, P623, DOI 10.1111/J.1464-5491.2006.01861.X	context	Diabetes was seen as an independent predictor for mortality and morbidity in patients with SARS [9] .	0	0	0
covid19a	3011439019	2020-MAR	2029648873	Yang J, 2006, Diabetic Medicine, V23, P623, DOI 10.1111/J.1464-5491.2006.01861.X	context	Previous studies have shown a relationship between cardiovascular metabolic diseases and SARS and MERS [9] [10] [11] .	0	0	0
covid19a	3011439019	2020-MAR	3002108456	Chen N, 2020, The Lancet, V395, P507, DOI 10.1016/S0140-6736(20)30211-7	context	* Bo Li libosubmit@163.com * Yunhe Zhao zhaoyunhe@medmail.com.cn [4] [5] [6] [7] [8] .	0	0	0
covid19a	3011439019	2020-MAR	3002108456	Chen N, 2020, The Lancet, V395, P507, DOI 10.1016/S0140-6736(20)30211-7	context	After he was admitted by ICU, he had developed severe respiratory failure, heart failure, and sepsis, and then experienced a sudden cardiac arrest on the 11th day of admission and was declared dead [6] .	0	0	0
covid19a	3011439019	2020-MAR	3002108456	Chen N, 2020, The Lancet, V395, P507, DOI 10.1016/S0140-6736(20)30211-7	context	In Chen’s study of 99 cases, 40% patients had cardia-cerebrovascular disease [6] , and in Huang’s study of 41 cases, 20% patients had diabetes [4] .	0	0	0
covid19a	3011439019	2020-MAR	3002108456	Chen N, 2020, The Lancet, V395, P507, DOI 10.1016/S0140-6736(20)30211-7	context	Lymphopenia and prolonged prothrombin time are also the most common characteristics [4] [5] [6] .	0	0	0
covid19a	3011439019	2020-MAR	1982533785	Li F, 2005, Science, V309, P1864, DOI 10.1126/SCIENCE.1116480	context	ACE2 is an important target for SARS-CoV [23] , and molecular modelling has shown high structural similarity between the receptor-binding domains of SARS-CoV and 2019-nCoV [24] .	0	0	0
covid19a	3011439019	2020-MAR	2903899730	Cui J, 2019, Nature Reviews Microbiology, V17, P181, DOI 10.1038/S41579-018-0118-9	context	However, the two other strains are the infamous SARS-CoV and MERS-CoV, which have been linked to fatal illness and caused plagues and large numbers of deaths [19] .	0	0	0.415
covid19a	3011439019	2020-MAR	3004318991	Lu R, 2020, The Lancet, V395, P565, DOI 10.1016/S0140-6736(20)30251-8	context	ACE2 is an important target for SARS-CoV [23] , and molecular modelling has shown high structural similarity between the receptor-binding domains of SARS-CoV and 2019-nCoV [24] .	0	0	0
covid19a	3011439019	2020-MAR	2122607820	Yu CM, 2006, Postgraduate Medical Journal, V82, P140, DOI 10.1136/PGMJ.2005.037515	context	Previous studies have shown a relationship between cardiovascular metabolic diseases and SARS and MERS [9] [10] [11] .	0	0	0
covid19a	3018517500	2020-APR	2065307239	Ho M, 2005, Emerging Infectious Diseases, V11, P1730, DOI 10.3201/EID1111.040659	context	For example, pre-existing antibodies to other coronaviruses may exacerbate SARS-CoV infections through antibody-dependent enhancement [138] [139] [140] .	0	0.4617	0
covid19a	3018517500	2020-APR	2108756402	Drosten C, 2014, The New England Journal of Medicine, V371, P828, DOI 10.1056/NEJMOA1405858	context	Similarly, for MERS, patients with severer disease appear to have higher antibody titres than those with mild disease 143, 144 , although one study argues that it is a delay in the development of antibody responses that is associated with disease 145 .	0	0.1785	0.2832
covid19a	3018517500	2020-APR	2171671715	Kuba K, 2006, Current Opinion in Pharmacology, V6, P271, DOI 10.1016/J.COPH.2006.03.001	context	Because loss of pulmonary ACE2 function is associated with acute lung injury, virus-induced ACE2 downregulation may be important for disease pathology [29] [30] [31] [32] .	0	0.4617	0
covid19a	3018517500	2020-APR	2171671715	Kuba K, 2006, Current Opinion in Pharmacology, V6, P271, DOI 10.1016/J.COPH.2006.03.001	context	Therefore, a reduction in ACE2 function after viral infection could result in a dysfunction of the RAS, which influences blood pressure and fluid/electrolyte balance, and enhance inflammation and vascular permeability in the airways.	0	0.3101	0
covid19a	3018517500	2020-APR	2102619382	Yasui F, 2008, Journal of Immunology, V181, P6337, DOI 10.4049/JIMMUNOL.181.9.6337	context	Despite evidence for an important role of T cells in controlling infection, several vaccine formulations against SARS-CoV previously tested in animal models showed signs of immunopathology associated with T H 2 cellmediated eosinophil infiltration 106, 107 .	0	0	0.3632
covid19a	3018517500	2020-APR	2156095183	Narayanan K, 2008, Journal of Virology, V82, P4471, DOI 10.1128/JVI.02472-07	context	Antagonism occurs at various stages of the interferon signalling pathway, including by preventing PRR recognition of viral RNA 63-65 , by preventing PRR signalling through TBK1/inhibitor of nuclear factor-κB kinase subunit-ε (IKKε), TRAF3 and IRF3 (reFs 63,66 ), by preventing downstream interferon signalling through STAT1 (reF. 67 ) and by promoting host mRNA degradation and inhibiting host prote…	0	0	0
covid19a	3018517500	2020-APR	2054076340	Stockman LJ, 2006, PLOS Medicine, V3, P1525, DOI 10.1371/JOURNAL.PMED.0030343	context	79, 80 .	0	0	0
covid19a	3018517500	2020-APR	2044518292	Oh HJ, 2012, Emerging microbes & infections, V1, P1, DOI 10.1038/EMI.2012.26	context	SARS-CoV-specific CD4 + T cells express IFNγ, TNF and IL-2, which suggests that patients with SARS-CoV infection exhibit a T H 1 cell response and mainly use cellular immunity to control the infection 101, 102 .	0	0.3724	0
covid19a	3018517500	2020-APR	2915839491	Liu L, 2019, JCI insight, V4, P0, DOI 10.1172/JCI.INSIGHT.123158	context	As a result, it is important to consider engineering therapeutic antibodies with little or no pro-inflammatory activity but that retain their virus-neutralizing capacity 147 .	0	0.5307	0.4746
covid19a	3018517500	2020-APR	2915839491	Liu L, 2019, JCI insight, V4, P0, DOI 10.1172/JCI.INSIGHT.123158	context	In addition, a correlation has been observed where development of ARDS coincides with antiviral IgG seroconversion in 80% of patients 19 . Patients who developed neutralizing antibodies to S protein earlier in infection had a higher rate of disease; it took an average of only 14.7 days for patients who died of infection to reach their peak levels of neutralizing antibody activity, as opposed to 2…	0	0	0
covid19a	3018517500	2020-APR	1963580683	Roberts A, 2007, PLOS Pathogens, V3, P23, DOI 10.1371/JOURNAL.PPAT.0030005	context	With the use of a mouse-adapted strain of SARS-CoV, immunization with dendritic cells bearing SARS-CoV peptides resulted in higher numbers of virus-specific CD4 + and CD8 + T cells that accumulated in the lungs and increased survival 104, 105 .	0	0	0
covid19a	3018517500	2020-APR	2106967530	Liu S, 2004, The Lancet, V363, P938, DOI 10.1016/S0140-6736(04)15788-7	context	Within the endosome, the S1 subunit is cleaved away, exposing the fusion peptide, which inserts into the host membrane.	0	0	0
covid19a	3018517500	2020-APR	3007643904	Wrapp D, 2020, Science, V367, P1260, DOI 10.1126/SCIENCE.ABB2507	context	Computational modelling and biophysical measurements indicate that the SARS-CoV-2 RBD binds to ACE2 with higher affinity than that of SARS-CoV 41, 42 .	0	0.4903	0
covid19a	3018517500	2020-APR	2283863277	Johnson RF, 2016, Virology, V490, P49, DOI 10.1016/J.VIROL.2016.01.004	context	Efforts are under way to develop therapeutic monoclonal antibodies to SARS-CoV-2, using approaches including phage library display, traditional mouse immunization and hybridoma isolation, and cloning of B cell sequences from convalescent human patients [129] [130] [131] [132] .	0	0	0
covid19a	3018517500	2020-APR	2888901214	Taneja V, 2018, Frontiers in Immunology, V9, P1931, DOI 10.3389/FIMMU.2018.01931	context	Alternatively, the oestrogen and testosterone sex hormones have different immunoregulatory functions, which could influence immune protection or disease severity 34 .	0	0.8408	0
covid19a	3018517500	2020-APR	2999048953	Shukla AM, 2019, Drugs in context, V8, P1, DOI 10.7573/DIC.2019-9-1	context	Although hydroxychloroquine’s effect on direct inhibition of the virus 92 and its anti-inflammatory and immunomodulatory activities are known 93 , whether these mechanisms play a role against COVID-19 remains to be determined 94 .	0	0.5055	0.2832
covid19a	3018517500	2020-APR	2509449660	Yamamoto M, 2016, Antimicrobial Agents and Chemotherapy, V60, P6532, DOI 10.1128/AAC.01043-16	context	Nafamostat mesylate 48, 49 and camostat mesylate 44 are known inhibitors of TMPRSS2 and are currently approved in several countries/regions to treat other conditions.	0	0.242	0
covid19a	3018517500	2020-APR	3005212621	Wang M, 2020, Cell Research, V30, P269, DOI 10.1038/S41422-020-0282-0	context	Nafamostat mesylate 48, 49 and camostat mesylate 44 are known inhibitors of TMPRSS2 and are currently approved in several countries/regions to treat other conditions.	0	0.242	0
covid19a	3018517500	2020-APR	3006703916	Tian X, 2020, Emerging microbes & infections, V9, P382, DOI 10.1080/22221751.2020.1729069	context	Although a few previously identified monoclonal antibodies to SARS-CoV also bind to or neutralize SARS-CoV-2 (reF. 123 ), the majority do not 124 .	0	1.0503	0.4934
covid19a	3018517500	2020-APR	3010126769	Zhang H, 2020, Intensive Care Medicine, V46, P586, DOI 10.1007/S00134-020-05985-9	context	If this approach is validated, rapid repurposing of these drugs will be effective and timely in the fight against COVID-19.	0	0.3958	0
covid19a	3018517500	2020-APR	1964982019	Imai Y, 2005, Nature, V436, P112, DOI 10.1038/NATURE03712	context	Because loss of pulmonary ACE2 function is associated with acute lung injury, virus-induced ACE2 downregulation may be important for disease pathology [29] [30] [31] [32] .	0	0.4617	0
covid19a	3018517500	2020-APR	2100708757	Tobinick EL, 2004, Current Medical Research and Opinion, V20, P39, DOI 10.1185/030079903125002757	context	A small open-label, non-randomized study suggested that a combination of hydroxychloroquine (a known antimalarial agent) and azithromycin (a common antibiotic) may be beneficial for treating patients with severe COVID-19 (reF. 91 ).	0	0.8698	0
covid19a	3018517500	2020-APR	2167384912	Hamming I, 2004, The Journal of Pathology, V203, P631, DOI 10.1002/PATH.1570	context	Earlier work on SARS-CoV demonstrated that this virus principally targets airway epithelial cells, alveolar epithelial cells, vascular endothelial cells and macrophages in the lung, all of which express the angiotensin-converting enzyme 2 (ACE2) host target receptor used by SARS-CoV [24] [25] [26] (Fig.	0	0	0
covid19a	3018517500	2020-APR	2134266729	Cheung CY, 2005, Journal of Virology, V79, P7819, DOI 10.1128/JVI.79.12.7819-7826.2005	context	Notably, virus was found in T lymphocytes 73 , macrophages [74] [75] [76] and monocyte-derived dendritic cells 77 can be passed through customized columns that are specially designed to trap pro-inflammatory cytokines, before the purified blood is passed back into patients.	0	0.4376	0
covid19a	3018517500	2020-APR	3002108456	Chen N, 2020, The Lancet, V395, P507, DOI 10.1016/S0140-6736(20)30211-7	context	As a result, some patients may succumb to secondary bacterial and fungal infections 14 .	0	0.4617	0
covid19a	3018517500	2020-APR	3002108456	Chen N, 2020, The Lancet, V395, P507, DOI 10.1016/S0140-6736(20)30211-7	context	At the point of hospital admission, patients with COVID-19 typically exhibit a fever and dry cough; less commonly, patients also experience difficulty in breathing, muscle and/or joint pain, headache/dizziness, diarrhoea, nausea and the coughing up of blood 6, [10] [11] [12] [13] [14] [15] .	0	1.0614	0
covid19a	3018517500	2020-APR	3003668884	Li Q, 2020, The New England Journal of Medicine, V382, P1199, DOI 10.1056/NEJMOA2001316	context	On infection, the median incubation period is approximately 4-5 days before symptom onset [6] [7] [8] [9] , with 97.5% of symptomatic patients developing symptoms within 11.5 days 8 .	0	0	0
covid19a	3018517500	2020-APR	2057439500	Cheng Y, 2005, European Journal of Clinical Microbiology & Infectious Diseases, V24, P44, DOI 10.1007/S10096-004-1271-9	context	Antibodies are likely to be effective against SARS-CoV-2: convalescent serum samples have been applied with apparently good clinical results in COVID-19 (reF. 118 ) and were also previously used successfully in the treatment of SARS [119] [120] [121] .	0	0.217	0.2101
covid19a	3018517500	2020-APR	3007238890	Tian S, 2020, Journal of Thoracic Oncology, V15, P700, DOI 10.1016/J.JTHO.2020.02.010	context	Pulmonary recruitment of immune cells from the blood and the infiltration of lymphocytes into the airways may explain the lymphopenia and increased neutrophil-lymphocyte ratio seen in around 80% of patients with SARS-CoV-2 infection 6, 59 .	0	0.4617	0
covid19a	3018517500	2020-APR	3007238890	Tian S, 2020, Journal of Thoracic Oncology, V15, P700, DOI 10.1016/J.JTHO.2020.02.010	context	Together, these result in diffuse alveolar damage, including desquamation of alveolar cells, hyaline membrane formation and pulmonary oedema 57, 58 .	0	0	0
covid19a	3018517500	2020-APR	3010930696	Gautret P, 2020, International Journal of Antimicrobial Agents, V56, P105949, DOI 10.1016/J.IJANTIMICAG.2020.105949	context	Although hydroxychloroquine’s effect on direct inhibition of the virus 92 and its anti-inflammatory and immunomodulatory activities are known 93 , whether these mechanisms play a role against COVID-19 remains to be determined 94 .	0	0.5055	0.2832
covid19a	3018517500	2020-APR	1945955401	Soo YOY, 2004, Clinical Microbiology and Infection, V10, P676, DOI 10.1111/J.1469-0691.2004.00956.X	context	Antibodies are likely to be effective against SARS-CoV-2: convalescent serum samples have been applied with apparently good clinical results in COVID-19 (reF. 118 ) and were also previously used successfully in the treatment of SARS [119] [120] [121] .	0	0.217	0.2101
covid19a	3018517500	2020-APR	3006594788	Chen Y, 2020, Biochemical and Biophysical Research Communications, V525, P135, DOI 10.1016/J.BBRC.2020.02.071	context	Computational modelling and biophysical measurements indicate that the SARS-CoV-2 RBD binds to ACE2 with higher affinity than that of SARS-CoV 41, 42 .	0	0.4903	0
covid19a	3018517500	2020-APR	1966929320	Yilla M, 2005, Virus Research, V107, P93, DOI 10.1016/J.VIRUSRES.2004.09.004	context	Notably, virus was found in T lymphocytes 73 , macrophages [74] [75] [76] and monocyte-derived dendritic cells 77 can be passed through customized columns that are specially designed to trap pro-inflammatory cytokines, before the purified blood is passed back into patients.	0	0.4376	0
covid19a	3018517500	2020-APR	2169659972	Yeh K, 2005, Journal of Antimicrobial Chemotherapy, V56, P919, DOI 10.1093/JAC/DKI346	context	Antibodies are likely to be effective against SARS-CoV-2: convalescent serum samples have been applied with apparently good clinical results in COVID-19 (reF. 118 ) and were also previously used successfully in the treatment of SARS [119] [120] [121] .	0	0.217	0.2101
covid19a	3018517500	2020-APR	3005409321	Coutard B, 2020, Antiviral Research, V176, P104742, DOI 10.1016/J.ANTIVIRAL.2020.104742	context	In addition, the SARS-CoV-2 S protein contains a furin-like cleavage site, similarly to MERS-CoV and human coronavirus OC43, which is not found in SARS-CoV 43 .	0	0.5196	0
covid19a	3018517500	2020-APR	3023698680	Wang C, 2020, Nature Communications, V11, P2251, DOI 10.1038/S41467-020-16256-Y	context	Although a few previously identified monoclonal antibodies to SARS-CoV also bind to or neutralize SARS-CoV-2 (reF. 123 ), the majority do not 124 .	0	1.0503	0.4934
covid19a	3018517500	2020-APR	2158785087	Babcock GJ, 2004, Journal of Virology, V78, P4552, DOI 10.1128/JVI.78.9.4552-4560.2004	context	In SARS-CoV, the primary target of neutralizing antibodies is the RBD 122 , comprising a 193 amino acid region (amino acids 318-510) in the S protein, which can independently bind to the host target ACE2 receptor [35] [36] [37] .	0	0.4376	0
covid19a	3018517500	2020-APR	2158785087	Babcock GJ, 2004, Journal of Virology, V78, P4552, DOI 10.1128/JVI.78.9.4552-4560.2004	context	The S1 subunit consists of an amino-terminal domain and a receptor-binding domain (RBD), which in SARS-CoV spans from amino acid residue 318 to amino acid residue 510 (reFs [35] [36] [37] ).	0	0	0
covid19a	3018517500	2020-APR	2101168258	Qiu M, 2005, Microbes and Infection, V7, P882, DOI 10.1016/J.MICINF.2005.02.006	context	A recombinant S protein fragment that included the RBD of SARS-CoV showed the highest immunogenicity relative to other recombinant S protein fragments tested, suggesting that the immune system is capable of targeting neutralizing epitopes effectively 134 .	0	0.1683	0
covid19a	3018517500	2020-APR	2136039989	Tan Y, 2004, Clinical and Vaccine Immunology, V11, P362, DOI 10.1128/CDLI.11.2.362-371.2004	context	Within 4-8 days after symptom onset, antibody responses to S protein are found 111, 112 .	0	0	0
covid19a	3018517500	2020-APR	3003951199	Phan LT, 2020, The New England Journal of Medicine, V382, P872, DOI 10.1056/NEJMC2001272	context	At the point of hospital admission, patients with COVID-19 typically exhibit a fever and dry cough; less commonly, patients also experience difficulty in breathing, muscle and/or joint pain, headache/dizziness, diarrhoea, nausea and the coughing up of blood 6, [10] [11] [12] [13] [14] [15] .	0	1.0614	0
covid19a	3018517500	2020-APR	3002539152	Chan JFW, 2020, The Lancet, V395, P514, DOI 10.1016/S0140-6736(20)30154-9	context	At the point of hospital admission, patients with COVID-19 typically exhibit a fever and dry cough; less commonly, patients also experience difficulty in breathing, muscle and/or joint pain, headache/dizziness, diarrhoea, nausea and the coughing up of blood 6, [10] [11] [12] [13] [14] [15] .	0	1.0614	0
covid19a	3018517500	2020-APR	3010198307	Liao M, 2020, medRxiv, V0, P0, DOI 10.1101/2020.02.23.20026690	context	Notably, there exists a highly inflammatory monocyte-derived FCN1 + macrophage population in the bronchoalveolar lavage fluid of patients with severe but not mild COVID-19 (reF. 61 ).	0	0.5196	0.4746
covid19a	3018517500	2020-APR	3008723978	Chen C, 2020, thalidomide combined with low dose glucocorticoid in the treatment of covid 19 pneumonia, V0, P0	context	As a result, two clinical trials have now been initiated to test its potential to reduce lung injury 88,89 .	0	0.3244	0
covid19a	3018517500	2020-APR	3011230498	Zhou Y, 2020, National Science Review, V7, P998, DOI 10.1093/NSR/NWAA041	context	These cells secrete inflammatory cytokines that contribute to the cytokine storm, including MCP1, IP-10 and MIP1α (Fig.	0	0	0
covid19a	3018517500	2020-APR	3043490370	Cohen J, 2020, Science, V0, P0, DOI 10.1126/SCIENCE.ABB0659	context	Efforts are under way to develop therapeutic monoclonal antibodies to SARS-CoV-2, using approaches including phage library display, traditional mouse immunization and hybridoma isolation, and cloning of B cell sequences from convalescent human patients [129] [130] [131] [132] .	0	0	0
covid19a	3018517500	2020-APR	3006887307	Kim JY, 2020, Journal of Korean Medical Science, V35, P86, DOI 10.3346/JKMS.2020.35.E86	context	Given that viral titres peak earlier for SARS-CoV-2 than for SARS-CoV [16] [17] [18] [19] , antibody responses may also arise earlier.	0	0.4617	0
covid19a	3018517500	2020-APR	3006887307	Kim JY, 2020, Journal of Korean Medical Science, V35, P86, DOI 10.3346/JKMS.2020.35.E86	context	The peak of viral titres in respiratory tract samples might occur even before symptom onset of pneumonia in SARS-CoV and SARS-CoV-2 infections 17, 19 .	0	0.1715	0
covid19a	3018517500	2020-APR	3006887307	Kim JY, 2020, Journal of Korean Medical Science, V35, P86, DOI 10.3346/JKMS.2020.35.E86	context	Within 5-6 days of symptom onset, SARS-CoV-2 viral load reaches its peak -significantly earlier than that of the related SARS-CoV, where viral load peaks at about 10 days after symptom onset [16] [17] [18] [19] .	0	0	0
covid19a	3018517500	2020-APR	1756265025	Tseng CTK, 2005, Journal of Immunology, V174, P7977, DOI 10.4049/JIMMUNOL.174.12.7977	context	Notably, virus was found in T lymphocytes 73 , macrophages [74] [75] [76] and monocyte-derived dendritic cells 77 can be passed through customized columns that are specially designed to trap pro-inflammatory cytokines, before the purified blood is passed back into patients.	0	0.4376	0
covid19a	3018517500	2020-APR	1999546368	Zhao J, 2010, Journal of Virology, V84, P9318, DOI 10.1128/JVI.01049-10	context	With the use of a mouse-adapted strain of SARS-CoV, immunization with dendritic cells bearing SARS-CoV peptides resulted in higher numbers of virus-specific CD4 + and CD8 + T cells that accumulated in the lungs and increased survival 104, 105 .	0	0	0
covid19a	3018517500	2020-APR	3003154936	Zhao Y, 2020, bioRxiv, V0, P0, DOI 10.1101/2020.01.26.919985	context	As SARS-CoV-2 uses the same entry receptor, these cell subsets are likely targeted by this virus 4, 27, 28 .	0	0.1727	0
covid19a	3018517500	2020-APR	2075901113	Nimmerjahn F, 2008, Nature Reviews Immunology, V8, P34, DOI 10.1038/NRI2206	context	Such complexes may also activate the complement system and lead to further unwanted inflammation 141 .	0	0.4617	0
covid19a	3018517500	2020-APR	2146476111	Wong SK, 2004, Journal of Biological Chemistry, V279, P3197, DOI 10.1074/JBC.C300520200	context	In SARS-CoV, the primary target of neutralizing antibodies is the RBD 122 , comprising a 193 amino acid region (amino acids 318-510) in the S protein, which can independently bind to the host target ACE2 receptor [35] [36] [37] .	0	0.4376	0
covid19a	3018517500	2020-APR	2146476111	Wong SK, 2004, Journal of Biological Chemistry, V279, P3197, DOI 10.1074/JBC.C300520200	context	The S1 subunit consists of an amino-terminal domain and a receptor-binding domain (RBD), which in SARS-CoV spans from amino acid residue 318 to amino acid residue 510 (reFs [35] [36] [37] ).	0	0	0
covid19a	3018517500	2020-APR	3008452791	Pan Y, 2020, Lancet Infectious Diseases, V20, P411, DOI 10.1016/S1473-3099(20)30113-4	context	Given that viral titres peak earlier for SARS-CoV-2 than for SARS-CoV [16] [17] [18] [19] , antibody responses may also arise earlier.	0	0.4617	0
covid19a	3018517500	2020-APR	3008452791	Pan Y, 2020, Lancet Infectious Diseases, V20, P411, DOI 10.1016/S1473-3099(20)30113-4	context	Within 5-6 days of symptom onset, SARS-CoV-2 viral load reaches its peak -significantly earlier than that of the related SARS-CoV, where viral load peaks at about 10 days after symptom onset [16] [17] [18] [19] .	0	0	0
covid19a	3018517500	2020-APR	2096092997	Huang KJ, 2005, Journal of Medical Virology, V75, P185, DOI 10.1002/JMV.20255	context	Secretion of such cytokines and chemokines attracts immune cells, notably monocytes and T lymphocytes, but not neutrophils, from the blood into the infected site 57, 58 .	0	0.5196	0.4746
covid19a	3018517500	2020-APR	2166221102	Chen J, 2010, Journal of Virology, V84, P1289, DOI 10.1128/JVI.01281-09	context	Although this pro-inflammatory profile may be an aggravating factor for immunopathogenesis, CD4 + T cells have been hypothesized to control SARS, as depletion of these cells in mice resulted in slower clearance of the virus from the host and severer lung inflammation 103 .	0	0.5272	0.2832
covid19a	3018517500	2020-APR	2115101593	Zhao J, 2011, Journal of Clinical Investigation, V121, P4921, DOI 10.1172/JCI59777	context	The exact reasons for this are unclear, although one reason may be an ageing lung microenvironment causing altered dendritic cell maturation and migration to the lymphoid organs 70 , and thereby defective T cell activation.	0.0843	0.546	0.2832
covid19a	3018517500	2020-APR	3008295344	Xu H, 2020, International Journal of Oral Science, V12, P8, DOI 10.1038/S41368-020-0074-X	context	Earlier work on SARS-CoV demonstrated that this virus principally targets airway epithelial cells, alveolar epithelial cells, vascular endothelial cells and macrophages in the lung, all of which express the angiotensin-converting enzyme 2 (ACE2) host target receptor used by SARS-CoV [24] [25] [26] (Fig.	0	0	0
covid19a	3018517500	2020-APR	1859742880	Law HKW, 2005, Blood, V106, P2366, DOI 10.1182/BLOOD-2004-10-4166	context	Notably, virus was found in T lymphocytes 73 , macrophages [74] [75] [76] and monocyte-derived dendritic cells 77 can be passed through customized columns that are specially designed to trap pro-inflammatory cytokines, before the purified blood is passed back into patients.	0	0.4376	0
covid19a	3018517500	2020-APR	2151847720	Deming D, 2006, PLOS Medicine, V3, P2359, DOI 10.1371/JOURNAL.PMED.0030525	context	Despite evidence for an important role of T cells in controlling infection, several vaccine formulations against SARS-CoV previously tested in animal models showed signs of immunopathology associated with T H 2 cellmediated eosinophil infiltration 106, 107 .	0	0	0.3632
covid19a	3018517500	2020-APR	3004919484	Richardson PD, 2020, The Lancet, V395, P0, DOI 10.1016/S0140-6736(20)30304-4	context	For example, machine learning algorithms predicted that baricitinib, a Janus kinase (JAK) inhibitor approved for treatment of rheumatoid arthritis, could inhibit ACE2-mediated endocytosis 45 .	0	0.4206	0
covid19a	3018517500	2020-APR	3010233963	Lauer SA, 2020, Annals of Internal Medicine, V172, P577, DOI 10.7326/M20-0504	context	On infection, the median incubation period is approximately 4-5 days before symptom onset [6] [7] [8] [9] , with 97.5% of symptomatic patients developing symptoms within 11.5 days 8 .	0	0	0
covid19a	3018517500	2020-APR	3010233963	Lauer SA, 2020, Annals of Internal Medicine, V172, P577, DOI 10.7326/M20-0504	context	On infection, the median incubation period is approximately 4-5 days before symptom onset [6] [7] [8] [9] , with 97.5% of symptomatic patients developing symptoms within 11.5 days 8 .	0	0	0
covid19a	3018517500	2020-APR	1969773218	Yang Z, 2005, Proceedings of the National Academy of Sciences of the United States of America, V102, P797, DOI 10.1073/PNAS.0409065102	context	For example, pre-existing antibodies to other coronaviruses may exacerbate SARS-CoV infections through antibody-dependent enhancement [138] [139] [140] .	0	0.4617	0
covid19a	3018517500	2020-APR	3011224398	Thevarajan I, 2020, Nature Medicine, V26, P453, DOI 10.1038/S41591-020-0819-2	context	B cell immunity B cell responses in patients with COVID-19 occur concomitantly with T follicular helper cell responses, from around 1 week after symptom onset 110 .	0	0	0
covid19a	3018517500	2020-APR	2153593258	Frieman MB, 2007, Journal of Virology, V81, P9812, DOI 10.1128/JVI.01012-07	context	Antagonism occurs at various stages of the interferon signalling pathway, including by preventing PRR recognition of viral RNA 63-65 , by preventing PRR signalling through TBK1/inhibitor of nuclear factor-κB kinase subunit-ε (IKKε), TRAF3 and IRF3 (reFs 63,66 ), by preventing downstream interferon signalling through STAT1 (reF. 67 ) and by promoting host mRNA degradation and inhibiting host prote…	0	0	0
covid19a	3018517500	2020-APR	2460100043	Arabi YM, 2016, Emerging Infectious Diseases, V22, P1554, DOI 10.3201/EID2209.151164	context	Similarly, for MERS, patients with severer disease appear to have higher antibody titres than those with mild disease 143, 144 , although one study argues that it is a delay in the development of antibody responses that is associated with disease 145 .	0	0.1785	0.2832
covid19a	3018517500	2020-APR	3012364352	Pung R, 2020, The Lancet, V395, P1039, DOI 10.1016/S0140-6736(20)30528-6	context	On infection, the median incubation period is approximately 4-5 days before symptom onset [6] [7] [8] [9] , with 97.5% of symptomatic patients developing symptoms within 11.5 days 8 .	0	0	0
covid19a	3018517500	2020-APR	1990802885	Libraty DH, 2007, Virology, V368, P317, DOI 10.1016/J.VIROL.2007.07.015	context	Despite the impaired response, patients who recovered from SARS-CoV infection developed coronavirus-specific memory T cells, which were found up to 2 years after recovery 99, 100 .	0	0	0.1531
covid19a	3018517500	2020-APR	2006286994	Simmons G, 2005, Proceedings of the National Academy of Sciences of the United States of America, V102, P11876, DOI 10.1073/PNAS.0505577102	context	The S2 subunit consists of a fusion peptide (FP) region and two heptad repeat regions: HR1 and HR2 (reFs 39, 40 ).	0	0	0
covid19a	3018517500	2020-APR	2073682867	Wu HS, 2004, Journal of Biomedical Science, V11, P117, DOI 10.1007/BF02256554	context	Within 4-8 days after symptom onset, antibody responses to S protein are found 111, 112 .	0	0	0
covid19a	3018517500	2020-APR	2165671198	Temperton NJ, 2005, Emerging Infectious Diseases, V11, P411, DOI 10.3201/EID1103.040906	context	Neutralizing antibody responses, likely to the S protein, begin to develop by week 2, and most patients develop neutralizing antibodies by week 3 (reFs 113, 114 ).	0	0.1727	0
covid19a	3018517500	2020-APR	3011812996	Zheng H, 2020, Cellular & Molecular Immunology, V17, P541, DOI 10.1038/S41423-020-0401-3	context	In patients with COVID-19, increased T cell exhaustion and reduced functional diversity predicted severe disease 98 .	0	0.1106	0
covid19a	3018517500	2020-APR	2070463916	Wong CK, 2004, Clinical and Experimental Immunology, V136, P95, DOI 10.1111/J.1365-2249.2004.02415.X	context	Therefore, disease severity in patients is due to not only the viral infection but also the host response.	0	0.5196	0.4746
covid19a	3018517500	2020-APR	2884893672	Shin HS, 2019, Clinical Infectious Diseases, V68, P984, DOI 10.1093/CID/CIY595	context	SARS-CoV-specific CD4 + T cells express IFNγ, TNF and IL-2, which suggests that patients with SARS-CoV infection exhibit a T H 1 cell response and mainly use cellular immunity to control the infection 101, 102 .	0	0.3724	0
covid19a	3018517500	2020-APR	2039663472	Xiao X, 2003, Biochemical and Biophysical Research Communications, V312, P1159, DOI 10.1016/J.BBRC.2003.11.054	context	In SARS-CoV, the primary target of neutralizing antibodies is the RBD 122 , comprising a 193 amino acid region (amino acids 318-510) in the S protein, which can independently bind to the host target ACE2 receptor [35] [36] [37] .	0	0.4376	0
covid19a	3018517500	2020-APR	2039663472	Xiao X, 2003, Biochemical and Biophysical Research Communications, V312, P1159, DOI 10.1016/J.BBRC.2003.11.054	context	The S1 subunit consists of an amino-terminal domain and a receptor-binding domain (RBD), which in SARS-CoV spans from amino acid residue 318 to amino acid residue 510 (reFs [35] [36] [37] ).	0	0	0
covid19a	3018517500	2020-APR	3009912996	Hoffmann M, 2020, Cell, V181, P0, DOI 10.1016/J.CELL.2020.02.052	context	If this approach is validated, rapid repurposing of these drugs will be effective and timely in the fight against COVID-19.	0	0.3958	0
covid19a	3018517500	2020-APR	3009912996	Hoffmann M, 2020, Cell, V181, P0, DOI 10.1016/J.CELL.2020.02.052	context	In addition to furin precleavage, the cellular serine protease TMPRSS2 is also required to properly process the SARS-CoV-2 spike protein and facilitate host cell entry 44 .	0	0	0
covid19a	3018517500	2020-APR	3009912996	Hoffmann M, 2020, Cell, V181, P0, DOI 10.1016/J.CELL.2020.02.052	context	Nafamostat mesylate 48, 49 and camostat mesylate 44 are known inhibitors of TMPRSS2 and are currently approved in several countries/regions to treat other conditions.	0	0.242	0
covid19a	3018517500	2020-APR	3009335299	Walls AC, 2020, Cell, V181, P281, DOI 10.1016/J.CELL.2020.02.058	context	As SARS-CoV-2 uses the same entry receptor, these cell subsets are likely targeted by this virus 4, 27, 28 .	0	0.1727	0
covid19a	3018517500	2020-APR	3009335299	Walls AC, 2020, Cell, V181, P281, DOI 10.1016/J.CELL.2020.02.058	context	Nevertheless, mouse antiserum raised against SARS-CoV protein can cross-neutralize SARS-CoV-2 pseudovirus, indicating overlapping neutralizing epitopes between the two viruses 28, 126 .	0	0.5684	0.0444
covid19a	3018517500	2020-APR	2091671824	Kuba K, 2005, Nature Medicine, V11, P875, DOI 10.1038/NM1267	context	Because loss of pulmonary ACE2 function is associated with acute lung injury, virus-induced ACE2 downregulation may be important for disease pathology [29] [30] [31] [32] .	0	0.4617	0
covid19a	3018517500	2020-APR	2105314995	Rockx B, 2010, The Journal of Infectious Diseases, V201, P946, DOI 10.1086/651022	context	F456V and G476S alterations also map to similar alteration positions in SARS-CoV (L443R and D463G), which were found in a panel of neutralization escape mutants 137 .	0	0	0
covid19a	3018517500	2020-APR	2144467901	Fink SL, 2005, Infection and Immunity, V73, P1907, DOI 10.1128/IAI.73.4.1907-1916.2005	context	Pyroptosis is a highly inflammatory form of programmed cell death that is commonly seen with cytopathic viruses 54 .	0	0	0
covid19a	3018517500	2020-APR	3008827533	Guan W, 2020, The New England Journal of Medicine, V382, P1708, DOI 10.1056/NEJMOA2002032	context	At the point of hospital admission, patients with COVID-19 typically exhibit a fever and dry cough; less commonly, patients also experience difficulty in breathing, muscle and/or joint pain, headache/dizziness, diarrhoea, nausea and the coughing up of blood 6, [10] [11] [12] [13] [14] [15] .	0	1.0614	0
covid19a	3018517500	2020-APR	3008827533	Guan W, 2020, The New England Journal of Medicine, V382, P1708, DOI 10.1056/NEJMOA2002032	context	On infection, the median incubation period is approximately 4-5 days before symptom onset [6] [7] [8] [9] , with 97.5% of symptomatic patients developing symptoms within 11.5 days 8 .	0	0	0
covid19a	3018517500	2020-APR	3008827533	Guan W, 2020, The New England Journal of Medicine, V382, P1708, DOI 10.1056/NEJMOA2002032	context	The pattern of increasing severity with age is also broadly consistent with the epidemiology of SARS-CoV and MERS-CoV 6, 11, 14 .	0	0.1438	0
covid19a	3018517500	2020-APR	3009885589	Zhou F, 2020, The Lancet, V395, P1054, DOI 10.1016/S0140-6736(20)30566-3	context	However, a large retrospective cohort study showed that viral RNA was detectable in non-survivors up until the point of death, suggesting a correlation between virus persistence and poor disease outcome 60 .	0	0.1683	0.415
covid19a	3018517500	2020-APR	3009885589	Zhou F, 2020, The Lancet, V395, P1054, DOI 10.1016/S0140-6736(20)30566-3	context	IL-6 levels in these patients continue to increase over time and are relatively more elevated in non-survivors than survivors 60 .	0	0	0
covid19a	3018517500	2020-APR	3009065042	Li X, 2020, Chinese Journal of Tuberculosis and Respiratory Diseases, V43, P273, DOI 10.3760/CMA.J.CN112147-20200224-00159	context	In China, hospitals have initiated the use of convalescent plasma as a source of therapeutic polyclonal antibodies for treatment of COVID-19, and early data suggest a positive impact on respiratory viral load and mortality 127, 128 .	0	0.3724	0
covid19a	3018517500	2020-APR	3005655936	Liu Y, 2020, Science China-life Sciences, V63, P364, DOI 10.1007/S11427-020-1643-8	context	At the point of hospital admission, patients with COVID-19 typically exhibit a fever and dry cough; less commonly, patients also experience difficulty in breathing, muscle and/or joint pain, headache/dizziness, diarrhoea, nausea and the coughing up of blood 6, [10] [11] [12] [13] [14] [15] .	0	1.0614	0
covid19a	3018517500	2020-APR	2061828573	Berry JD, 2010, mAbs, V2, P53, DOI 10.4161/MABS.2.1.10788	context	SARS-CoV does not appear to have strong mechanisms to escape or prevent antibody neutralization, such as glycan shielding of the receptor-binding site against antibody binding 133 .	0	1.2288	0
covid19a	3018517500	2020-APR	2124198028	Bosch BJ, 2004, Proceedings of the National Academy of Sciences of the United States of America, V101, P8455, DOI 10.1073/PNAS.0400576101	context	The S2 subunit consists of a fusion peptide (FP) region and two heptad repeat regions: HR1 and HR2 (reFs 39, 40 ).	0	0	0
covid19a	3018517500	2020-APR	1995367098	Bolles M, 2011, Journal of Virology, V85, P12201, DOI 10.1128/JVI.06048-11	context	In particular, aged mice that were vaccinated seemed to display increased immunopathology rather than protection 108 .	0	0.0282	0.1168
covid19a	3018517500	2020-APR	3009314935	Ruan Q, 2020, Intensive Care Medicine, V46, P846, DOI 10.1007/S00134-020-05991-X	context	These may result in myocardial damage and circulatory failure observed in some patients 69 .	0	0.4617	0
covid19a	3018517500	2020-APR	3010361335	Zhang B, 2020, medRxiv, V0, P0, DOI 10.1101/2020.02.26.20028191	context	ARDS may lead directly to respiratory failure, which is the cause of death in 70% of fatal COVID-19 cases 22 .	0	0.4617	0
covid19a	3018517500	2020-APR	3010361335	Zhang B, 2020, medRxiv, V0, P0, DOI 10.1101/2020.02.26.20028191	context	ARDS seen in severe COVID-19 is characterized by difficulty in breathing and low blood oxygen level 22 .	0	0	0
covid19a	3018517500	2020-APR	3010361335	Zhang B, 2020, medRxiv, V0, P0, DOI 10.1101/2020.02.26.20028191	context	In addition, the vast release of cytokines by the immune system in response to the viral infection and/or secondary infections can result in a cytokine storm and symptoms of sepsis that are the cause of death in 28% of fatal COVID-19 cases 22 .	0	1.499	0
covid19a	3018517500	2020-APR	3010361335	Zhang B, 2020, medRxiv, V0, P0, DOI 10.1101/2020.02.26.20028191	context	These cytokines are indicators of a T helper 1 (T H 1) cell-polarized response, which parallels observations made for SARS-CoV and MERS-CoV 56 .	0	0	0
covid19a	3018517500	2020-APR	3007678386	Park WB, 2020, Journal of Korean Medical Science, V35, P84, DOI 10.3346/JKMS.2020.35.E84	context	Cytopathic viruses, including SARS-CoV-2 (reF. 51 ), induce death and injury of virus-infected cells and tissues as part of the virus replicative cycle.	0	0	0
covid19a	3018517500	2020-APR	3006961006	Zou L, 2020, The New England Journal of Medicine, V382, P1177, DOI 10.1056/NEJMC2001737	context	Given that viral titres peak earlier for SARS-CoV-2 than for SARS-CoV [16] [17] [18] [19] , antibody responses may also arise earlier.	0	0.4617	0
covid19a	3018517500	2020-APR	3006961006	Zou L, 2020, The New England Journal of Medicine, V382, P1177, DOI 10.1056/NEJMC2001737	context	Within 5-6 days of symptom onset, SARS-CoV-2 viral load reaches its peak -significantly earlier than that of the related SARS-CoV, where viral load peaks at about 10 days after symptom onset [16] [17] [18] [19] .	0	0	0
covid19a	3018517500	2020-APR	3004280078	Zhou P, 2020, Nature, V579, P270, DOI 10.1038/S41586-020-2012-7	context	As SARS-CoV-2 uses the same entry receptor, these cell subsets are likely targeted by this virus 4, 27, 28 .	0	0.1727	0
covid19a	3018517500	2020-APR	3004280078	Zhou P, 2020, Nature, V579, P270, DOI 10.1038/S41586-020-2012-7	context	However, among all known coronavirus sequences, SARS-CoV-2 is most similar to bat coronavirus RaTG13, with 98% similarity 4 , and coronavirus sequences in the pangolin (a scaly anteater) also share high similarity 5 .	0	0.242	0.415
covid19a	3018517500	2020-APR	3004280078	Zhou P, 2020, Nature, V579, P270, DOI 10.1038/S41586-020-2012-7	context	RBD binding to ACE2 triggers endocytosis of the SARS-CoV-2 virion and exposes it to endosomal proteases 38 .	0	0	0
covid19a	3018517500	2020-APR	3013660050	Lurie N, 2020, The New England Journal of Medicine, V382, P1969, DOI 10.1056/NEJMP2005630	context	Further study of the nature of protective versus detrimental T cell responses is critically needed to determine the optimal T cell engagement strategies for vaccines 109 .	0	0	0
covid19a	3018517500	2020-APR	2440887588	Tai DYH, 2007, Annals Academy of Medicine Singapore, V36, P438	context	A clinical trial of the IL-6 antagonist tocilizumab is also under way to test its efficacy 81 , and sarilumab is also being explored 82 .	0	0	0
covid19a	3018517500	2020-APR	1595363731	Imai Y, 2008, Experimental Physiology, V93, P543, DOI 10.1113/EXPPHYSIOL.2007.040048	context	Because loss of pulmonary ACE2 function is associated with acute lung injury, virus-induced ACE2 downregulation may be important for disease pathology [29] [30] [31] [32] .	0	0.4617	0
covid19a	3018517500	2020-APR	2115137014	Prabakaran P, 2006, Journal of Biological Chemistry, V281, P15829, DOI 10.1074/JBC.M600697200	context	b | The 3D structure of SARS-CoV-2 (Protein Data Bank ID 6VSB 42 , peach ribbon) is superimposed on the SARS-CoV receptor-binding motif (RBM) complex with the neutralizing antibody (nAb; red ribbon) interfacing with the RBM (Protein Data Bank 2DD8 (reF. 151 ), purple ribbon).	0	0	0
covid19a	3018517500	2020-APR	2152329221	Jia H, 2005, Journal of Virology, V79, P14614, DOI 10.1128/JVI.79.23.14614-14621.2005	context	Earlier work on SARS-CoV demonstrated that this virus principally targets airway epithelial cells, alveolar epithelial cells, vascular endothelial cells and macrophages in the lung, all of which express the angiotensin-converting enzyme 2 (ACE2) host target receptor used by SARS-CoV [24] [25] [26] (Fig.	0	0	0
covid19a	3018517500	2020-APR	1971932781	Yang L, 2006, Clinical Immunology, V120, P171, DOI 10.1016/J.CLIM.2006.05.002	context	Despite the impaired response, patients who recovered from SARS-CoV infection developed coronavirus-specific memory T cells, which were found up to 2 years after recovery 99, 100 .	0	0	0.1531
covid19a	3018517500	2020-APR	1982533785	Li F, 2005, Science, V309, P1864, DOI 10.1126/SCIENCE.1116480	context	In particular, of the 33 amino acids in the region (amino acids 460-492) in the SARS-CoV S protein that contains the critical residues that contact ACE2 (reF. 125 ), less than half (15/33) are conserved in SARS-CoV-2.	0	0	0
covid19a	3018517500	2020-APR	2129542667	Peiris JSM, 2003, The Lancet, V361, P1767, DOI 10.1016/S0140-6736(03)13412-5	context	Given that viral titres peak earlier for SARS-CoV-2 than for SARS-CoV [16] [17] [18] [19] , antibody responses may also arise earlier.	0	0.4617	0
covid19a	3018517500	2020-APR	2129542667	Peiris JSM, 2003, The Lancet, V361, P1767, DOI 10.1016/S0140-6736(03)13412-5	context	In addition, a correlation has been observed where development of ARDS coincides with antiviral IgG seroconversion in 80% of patients 19 . Patients who developed neutralizing antibodies to S protein earlier in infection had a higher rate of disease; it took an average of only 14.7 days for patients who died of infection to reach their peak levels of neutralizing antibody activity, as opposed to 2…	0	0	0
covid19a	3018517500	2020-APR	2129542667	Peiris JSM, 2003, The Lancet, V361, P1767, DOI 10.1016/S0140-6736(03)13412-5	context	The first cases of coronavirus disease 2019 (COVID- 19) likely occurred from a zoonotic transmission in China in December 2019, linked to a large seafood market that also traded in live wild animals.	0	0.1727	0
covid19a	3018517500	2020-APR	2129542667	Peiris JSM, 2003, The Lancet, V361, P1767, DOI 10.1016/S0140-6736(03)13412-5	context	The peak of viral titres in respiratory tract samples might occur even before symptom onset of pneumonia in SARS-CoV and SARS-CoV-2 infections 17, 19 .	0	0.1715	0
covid19a	3018517500	2020-APR	2129542667	Peiris JSM, 2003, The Lancet, V361, P1767, DOI 10.1016/S0140-6736(03)13412-5	context	Within 5-6 days of symptom onset, SARS-CoV-2 viral load reaches its peak -significantly earlier than that of the related SARS-CoV, where viral load peaks at about 10 days after symptom onset [16] [17] [18] [19] .	0	0	0
covid19a	3009351593	2020-MAY	3005079553	Wang D, 2020, JAMA, V323, P1061, DOI 10.1001/JAMA.2020.1585	context	1 Mounting evidence from former studies of SARS indicated that the gastrointestinal tract (intestine) tropism of SARS coronavirus (SARS-CoV) was verified by the viral detection in biopsy specimens and stool even in discharged patients, which may partially provide explanations for the gastrointestinal symptoms, potential recurrence, and transmission of SARS from persistently shedding human as well.	0	1.1226	0
covid19a	3009351593	2020-MAY	3005690553	To KKW, 2020, Clinical Infectious Diseases, V71, P841, DOI 10.1093/CID/CIAA149	context	4 Given that extrapulmonary detection of viral RNA does not mean infectious virus is present, further positive viral culture suggests the possibility of salivary gland infection and possible transmission.	0	1.2085	0
covid19a	3009351593	2020-MAY	3005690553	To KKW, 2020, Clinical Infectious Diseases, V71, P841, DOI 10.1093/CID/CIAA149	context	4 More recently, 2 independent laboratories from China declared that they have successfully isolated live 2019-nCoV from the stool of patients (unpublished).	0	0	0
covid19a	3009351593	2020-MAY	3004662718	Chai X, 2020, bioRxiv, V0, P0, DOI 10.1101/2020.02.03.931766	context	10 Altogether, substantial effort should be made to be alert on the initial digestive symptoms of COVID-19 for early detection, early diagnosis, early isolation, and early intervention.	0	0.2423	0
covid19a	3009351593	2020-MAY	2090258227	Chau T, 2004, Hepatology, V39, P302, DOI 10.1002/HEP.20111	context	9 It is believed that SARS-associated hepatotoxicity may be likely with viral hepatitis or a secondary effect associated with drug toxicity owing to high-dose consumption of antiviral medications, antibiotics, and steroids, as well as immune system overreaction.	0	1.2058	0
covid19a	3009351593	2020-MAY	3003465021	Holshue M, 2020, The New England Journal of Medicine, V382, P929, DOI 10.1056/NEJMOA2001191	context	3 In addition, 2019-nCoV sequence could be also detected in the self-collected saliva of most infected patients even not in nasopharyngeal aspirate, and serial saliva specimens monitoring showed declines of salivary viral load after hospitalization.	0	0.8296	0
covid19a	3009351593	2020-MAY	3004280078	Zhou P, 2020, Nature, V579, P270, DOI 10.1038/S41586-020-2012-7	context	5, 6 It is widely accepted that coronavirus human transmissibility and pathogenesis mainly depend on the interactions, including virus attachment, receptor recognition, protease cleaving and membrane fusion, of its transmembrane spike glycoprotein (S-protein) receptor-binding domain, specific cell receptors (ACE2), and host cellular transmembrane serine protease (TMPRSS), with binding affinity of…	0	0.5196	0.4746
covid19a	3009351593	2020-MAY	3004151654	Zhang H, 2020, bioRxiv, V0, P0, DOI 10.1101/2020.01.30.927806	context	8 With the increasing gastrointestinal wall permeability to foreign pathogens once virus infected, enteric symptoms like diarrhea will occur by the invaded enterocytes malabsorption, which in theory indicated the digestive system might be vulnerable to COVID-19 infection.	0	0.5471	0
covid19a	3009351593	2020-MAY	3004318991	Lu R, 2020, The Lancet, V395, P565, DOI 10.1016/S0140-6736(20)30251-8	context	5, 6 It is widely accepted that coronavirus human transmissibility and pathogenesis mainly depend on the interactions, including virus attachment, receptor recognition, protease cleaving and membrane fusion, of its transmembrane spike glycoprotein (S-protein) receptor-binding domain, specific cell receptors (ACE2), and host cellular transmembrane serine protease (TMPRSS), with binding affinity of…	0	0.5196	0.4746
covid19a	3004919484	2020-FEB	2803393870	Pu S, 2018, Antiviral Research, V155, P67, DOI 10.1016/J.ANTIVIRAL.2018.05.001	context	5 However, these compounds bring serious side-effects, and our data infer high doses to inhibit AAK1 effectively.	0	0.0123	0.415
covid19a	3004919484	2020-FEB	3002108456	Chen N, 2020, The Lancet, V395, P507, DOI 10.1016/S0140-6736(20)30211-7	context	7 JS is editor-in-chief of Oncogene.	0	0	0
covid19a	3004919484	2020-FEB	2293555343	Sorrell FJ, 2016, Structure, V24, P401, DOI 10.1016/J.STR.2015.12.015	context	6 Because the plasma concentration of baricitinib on therapeutic dosing (either as 2 mg or 4 mg once daily) is sufficient to inhibit AAK1, we suggest it could be trialled, using an appropriate patient population with 2019-nCoV acute respiratory disease, to reduce both the viral entry and the inflammation in patients, using endpoints such as the MuLBSTA score, an early warning model for predicting…	0	1.5149	0
covid19a	3004919484	2020-FEB	3004318991	Lu R, 2020, The Lancet, V395, P565, DOI 10.1016/S0140-6736(20)30251-8	context	4 Of 378 AAK1 inhibitors in the knowledge graph, 47 have been approved for medical use and six inhibited AAK1 with high affinity.	0	0	0
covid19a	3009607814	2020-MAR	3004978148	Zhang Z, 2020, Virologica Sinica, V35, P330, DOI 10.1007/S12250-020-00203-8	context	These asymptomatic cases were mildly ill as compared to those previously reported in Wuhan, Hubei (Guan et al., 2020; Huang et al., 2020; Zhang et al., 2020) .	0	0	0.2101
covid19a	3009607814	2020-MAR	3006961006	Zou L, 2020, The New England Journal of Medicine, V382, P1177, DOI 10.1056/NEJMC2001737	context	Unlike SARS-CoV, transmission of COVID-19 occurs during the prodromal period when those infected are mildly ill, and carry on usual activities, which contributes to the spread of infection (Heymann and Shindo, 2020; Zou et al., 2020) .	0	0	0
covid19a	3009607814	2020-MAR	3008827533	Guan W, 2020, The New England Journal of Medicine, V382, P1708, DOI 10.1056/NEJMOA2002032	context	Lymphopenia and leukopenia, previously associated with disease severity (Chen et al., 2020; Guan et al., 2020; Huang et al., 2020) , were uncommon in the asymptomatic cases of the present study.	0.0366	0	0.2101
covid19a	3009607814	2020-MAR	3008827533	Guan W, 2020, The New England Journal of Medicine, V382, P1708, DOI 10.1056/NEJMOA2002032	context	These asymptomatic cases were mildly ill as compared to those previously reported in Wuhan, Hubei (Guan et al., 2020; Huang et al., 2020; Zhang et al., 2020) .	0	0	0.2101
covid19a	3009607814	2020-MAR	3008827533	Guan W, 2020, The New England Journal of Medicine, V382, P1708, DOI 10.1056/NEJMOA2002032	context	To date, accumulated evidence has indicated personto-person transmission both in hospital and family settings (Chan et al., 2020; Guan et al., 2020; Phan et al., 2020; Yang et al., 2020) .	0	0.1777	0
covid19a	3009607814	2020-MAR	3002108456	Chen N, 2020, The Lancet, V395, P507, DOI 10.1016/S0140-6736(20)30211-7	context	Lymphopenia and leukopenia, previously associated with disease severity (Chen et al., 2020; Guan et al., 2020; Huang et al., 2020) , were uncommon in the asymptomatic cases of the present study.	0.0366	0	0.2101
covid19a	3009607814	2020-MAR	3010415216	Ding L, 2020, SCIENTIA SINICA Vitae, V50, P247, DOI 10.1360/SSV-2020-0044	context	As of 16 February 2020, 51,857 patients with COVID-2019 have been reported and 1,121 deaths were confirmed in China (Ding et al., 2020) .	0	0	0
covid19a	3009607814	2020-MAR	3005995896	Heymann DL, 2020, The Lancet, V395, P542, DOI 10.1016/S0140-6736(20)30374-3	context	Unlike SARS-CoV, transmission of COVID-19 occurs during the prodromal period when those infected are mildly ill, and carry on usual activities, which contributes to the spread of infection (Heymann and Shindo, 2020; Zou et al., 2020) .	0	0	0
covid19a	3009607814	2020-MAR	3003951199	Phan LT, 2020, The New England Journal of Medicine, V382, P872, DOI 10.1056/NEJMC2001272	context	To date, accumulated evidence has indicated personto-person transmission both in hospital and family settings (Chan et al., 2020; Guan et al., 2020; Phan et al., 2020; Yang et al., 2020) .	0	0.1777	0
covid19a	3013594674	2020-MAR	3003573988	Wu JT, 2020, The Lancet, V395, P689, DOI 10.1016/S0140-6736(20)30260-9	context	= 5 ( ≤ #$% + 1) − 5 ( ≤ #/0 ) 5	0	0	0
covid19a	3013594674	2020-MAR	1951724000	Bates DM, 2015, Journal of Statistical Software, V67, P1, DOI 10.18637/JSS.V067.I01	context	Lastly, we validated our model selection results using elastic-net regression and n-fold cross validation as implemented in the R package GLMNET v. 2.0-18 (35, 36) .	0	0	0
covid19a	3013594674	2020-MAR	3004516828	Ai S, 2020, medRxiv, V0, P0, DOI 10.1101/2020.02.04.20020339	context	As of 2017, Baidu Inc’s.	0	0	0
covid19a	3013594674	2020-MAR	2920135474	Kraemer MUG, 2019, Nature microbiology, V4, P854, DOI 10.1038/S41564-019-0376-Y	context	The data do not represent numbers of individual travelers but rather an index of relative movements constructed by Baidu’s proprietary methods which are correlated with human mobility (31) (http://qianxi.baidu.com/).	0	0.5196	0.5914
covid19a	3008452791	2020-APR	3003637715	Chu DKW, 2020, Clinical Chemistry, V66, P549, DOI 10.1093/CLINCHEM/HVAA029	context	3 The viral loads in throat swab and sputum samples peaked at around 5-6 days after symptom onset, ranging from around 10⁴ to 10⁷ copies per mL during this time (figure A, B).	0	0	0
covid19a	3014405676	2020-APR	3005079553	Wang D, 2020, JAMA, V323, P1061, DOI 10.1001/JAMA.2020.1585	context	In December 2019, an outbreak of the 2019 novel coronavirus disease (COVID-19) caused by the SARS coronavirus 2 (SARS-CoV-2) occurred in Wuhan, China [1, 2] .	0	0	0
covid19a	3014405676	2020-APR	3005079553	Wang D, 2020, JAMA, V323, P1061, DOI 10.1001/JAMA.2020.1585	context	[2, 18] For patients admitted to ICU, myocardial enzymes, inflammatory stress, and blood gas analysis were determined on the day of ICU admission.	0	0	0
covid19a	3014405676	2020-APR	3005079553	Wang D, 2020, JAMA, V323, P1061, DOI 10.1001/JAMA.2020.1585	context	[2, 5] Of these patients, 3 patients were visited shortly after surgery by persons who were thereafter confirmed for COVID-19 infection, which made us difficult to judge whether or not the patients’ infections were due to their exposures prior to surgery.	0	1.4176	0
covid19a	3014405676	2020-APR	3005079553	Wang D, 2020, JAMA, V323, P1061, DOI 10.1001/JAMA.2020.1585	context	[2] Most patients in ICU were older, had more underlying comorbidities and longer surgical time, and undergone more difficult surgery than patients not admitted to ICU.	0	0.5196	0
covid19a	3014405676	2020-APR	3005079553	Wang D, 2020, JAMA, V323, P1061, DOI 10.1001/JAMA.2020.1585	context	[2] Seven of the 34 operative patients (20¢6%) died of COVID-19 associated complications.	0	0	0
covid19a	3014405676	2020-APR	3005679569	Chen H, 2020, The Lancet, V395, P809, DOI 10.1016/S0140-6736(20)30360-3	context	[11] However, this report mainly focused on the general clinical characteristics of pregnant women and whether or not intrauterine vertical transmission may occur.	0	1.8793	0.415
covid19a	3014405676	2020-APR	2111785996	Fowler RA, 2003, JAMA, V290, P367, DOI 10.1001/JAMA.290.3.367	context	[2, 18] For patients admitted to ICU, myocardial enzymes, inflammatory stress, and blood gas analysis were determined on the day of ICU admission.	0	0	0
covid19a	3014405676	2020-APR	2816092369	Amodeo G, 2018, Journal of Pain Research, V11, P1297, DOI 10.2147/JPR.S158230	context	The data on the impact of surgery performed unintentionally during the incubation period of COVID-19 infection on the outcomes of patients are lacking, but are of utmost importance to reduce the morbidity and mortality, given that surgery may cause an immediate impairment of cell-mediated immunity, [12] one of the major mechanisms that bring viral infections under control.	0	0.4617	0.4746
covid19a	3014405676	2020-APR	2816092369	Amodeo G, 2018, Journal of Pain Research, V11, P1297, DOI 10.2147/JPR.S158230	context	[7] Surgery may not only cause immediate impairment immune function, [12] but also induce early systemic inflammatory response.	0	0.9813	0.4746
covid19a	3014405676	2020-APR	3008696669	Bai Y, 2020, JAMA, V323, P1406, DOI 10.1001/JAMA.2020.2565	context	[8] Furthermore, asymptomatic carrier of SARS-CoV-2, accounting for 1% of the laboratory confirmed cases of SARS-CoV-infection, [9] may potentially transmit the virus during incubation time, [10] which makes the identification and prevention of COVID-19 infection highly challenging.	0	0.5687	0
covid19a	3014405676	2020-APR	3003465021	Holshue M, 2020, The New England Journal of Medicine, V382, P929, DOI 10.1056/NEJMOA2001191	context	[3, 4] The most common manifestations of COVID-19 included fever, dry cough, dyspnea, myalgia, fatigue, hypolymphaemia, and radiographic evidence of pneumonia.	0	0	0
covid19a	3014405676	2020-APR	3006411443	Silverstein WK, 2020, The Lancet, V395, P734, DOI 10.1016/S0140-6736(20)30370-6	context	[3, 4] The most common manifestations of COVID-19 included fever, dry cough, dyspnea, myalgia, fatigue, hypolymphaemia, and radiographic evidence of pneumonia.	0	0	0
covid19a	3014405676	2020-APR	3008590414	Yu P, 2020, The Journal of Infectious Diseases, V221, P1757, DOI 10.1093/INFDIS/JIAA077	context	[8] Furthermore, asymptomatic carrier of SARS-CoV-2, accounting for 1% of the laboratory confirmed cases of SARS-CoV-infection, [9] may potentially transmit the virus during incubation time, [10] which makes the identification and prevention of COVID-19 infection highly challenging.	0	0.5687	0
covid19a	3014405676	2020-APR	3008827533	Guan W, 2020, The New England Journal of Medicine, V382, P1708, DOI 10.1056/NEJMOA2002032	context	[6] These evidences collectively support our belief that the patients included in the current study are in their incubation period of COVID-19 infection before undergoing surgeries.	0	0.2093	0
covid19a	3014405676	2020-APR	1803784511	Force ADT, 2012, JAMA, V307, P2526, DOI 10.1001/JAMA.2012.5669	context	[16] Acute cardiac injury was identified if the cardiac biomarkers (eg, hypersensitive troponin I, Creatine kinaseÀMB) were above the 99% upper reference limit or new abnormalities were shown in electrocardiography and echocardiography.	0	0.7285	0
covid19a	3014405676	2020-APR	3008028633	Wu Z, 2020, JAMA, V323, P1239, DOI 10.1001/JAMA.2020.2648	context	This mortality rate is much higher than the reported overall case-fatality rate of 2¢3% in COVID-19 patients without surgery, [9] and also higher than the case-fatality rate of 7¢9% in noncardiac surgical patients without COVID-19 infection who were admitted to multidisciplinary ICU.	0	0	0
covid19a	3014405676	2020-APR	3008028633	Wu Z, 2020, JAMA, V323, P1239, DOI 10.1001/JAMA.2020.2648	context	[8] Furthermore, asymptomatic carrier of SARS-CoV-2, accounting for 1% of the laboratory confirmed cases of SARS-CoV-infection, [9] may potentially transmit the virus during incubation time, [10] which makes the identification and prevention of COVID-19 infection highly challenging.	0	0.5687	0
covid19a	3014405676	2020-APR	2577165477	Kumar P, 2017, Indian Journal of Critical Care Medicine, V21, P17, DOI 10.4103/0972-5229.198321	context	[20] Furthermore, the average duration from the time of first symptom to death of the 7 non-survivors (8¢7 days, range 4 to 13 days) is apparently shorter than that reported previously.	0	0.0444	0.2101
covid19a	3014405676	2020-APR	1975358728	Hermesh T, 2010, Viruses, V2, P2541, DOI 10.3390/V2112541	context	[13] In this study, we aim to present the epidemiological, clinical, and laboratory characteristics, treatment, and outcomes of patients undergoing elective surgeries during the incubation period of COVID-19 infection and to compare severe patients who received ICU care during disease progression and those who did not receive ICU care.	0	0.5196	0
covid19a	3014405676	2020-APR	2003500862	Kellum JA, 2013, Critical Care, V17, P204, DOI 10.1186/CC11454	context	[17] Patients were admitted and transferred to intensive care unit (ICU) based on the progression of organ dysfunction or the need of mechanical ventilation.	0	0.5307	0
covid19a	3014405676	2020-APR	3001118548	Huang C, 2020, The Lancet, V395, P497, DOI 10.1016/S0140-6736(20)30183-5	context	In the report of Huang and colleagues, [5] the median time from onset of symptoms to first hospital admission was 7.0 days (4.0À8.0) and to ICU admission was 10.5 days (8.0À17.0) and 6 patients (15% of the total of 41 cases studied) did not survive ICU.	0	0.5196	0
covid19a	3014405676	2020-APR	3001118548	Huang C, 2020, The Lancet, V395, P497, DOI 10.1016/S0140-6736(20)30183-5	context	[2, 5] Of these patients, 3 patients were visited shortly after surgery by persons who were thereafter confirmed for COVID-19 infection, which made us difficult to judge whether or not the patients’ infections were due to their exposures prior to surgery.	0	1.4176	0
covid19a	3014405676	2020-APR	3001118548	Huang C, 2020, The Lancet, V395, P497, DOI 10.1016/S0140-6736(20)30183-5	context	[5] Acute kidney injury was defined according to the KDIGO clinical practice guidelines.	0	0	0
covid19a	3014405676	2020-APR	3001118548	Huang C, 2020, The Lancet, V395, P497, DOI 10.1016/S0140-6736(20)30183-5	context	[5] Consistent with these findings, the most common laboratory abnormalities in this study were lymphopenia (29 [85¢3%] of 34 patients) and increased hypersensitive C-reactive protein.	0	0.1438	0
covid19a	3014405676	2020-APR	3001118548	Huang C, 2020, The Lancet, V395, P497, DOI 10.1016/S0140-6736(20)30183-5	context	or symptom was noticed) to dyspnea in the current study was 3¢5 days (IQR, 2¢0À5¢3), which is shorter than the reported time of 8¢0 days (IQR, 5¢0À13¢0) from the onset of first symptom to dyspnea in a study of 41 laboratory-confirmed cases infected with SARS-CoV-2, [5] and also shorter than the reported 5¢0 days (IQR, 1¢0À10¢0) in another study of 138 hospitalized patients with confirmed SARS-CoV…	0	0.5307	0
covid19a	3014405676	2020-APR	1972163001	Choileain NN, 2006, Archives of Surgery, V141, P1132, DOI 10.1001/ARCHSURG.141.11.1132	context	[21] Similar to the Middle East Respiratory Syndrome Coronavirus (MERS-CoV) infection, [22] the SARS-CoV infected lung could induce and increase the amount of macrophage and neutrophil infiltration, and increase the levels of pro-inflammatory cytokines and chemokines.	0	0.3101	0
covid19a	3014405676	2020-APR	2099129294	Chien J, 2006, Respirology, V11, P715, DOI 10.1111/J.1440-1843.2006.00942.X	context	[23, 24] And, the high levels of circulating inflammatory cytokines has been reported to be correlated with the severity of illness in patients infected with the 2019 novel coronavirus (SARS-CoV-2).	0	0	0
covid19a	3014405676	2020-APR	3002108456	Chen N, 2020, The Lancet, V395, P507, DOI 10.1016/S0140-6736(20)30211-7	context	[7] Surgery may not only cause immediate impairment immune function, [12] but also induce early systemic inflammatory response.	0	0.9813	0.4746
covid19a	3014405676	2020-APR	3003668884	Li Q, 2020, The New England Journal of Medicine, V382, P1199, DOI 10.1056/NEJMOA2001316	context	The length of time from hospital admission to surgery (median time, 2¢5 days [IQR, 1¢0À4¢0]) is shorter than the median incubation time of 5¢2 days obtained from a study of patients with confirmed SARS-CoV-2 infections in Wuhan, [19] and also shorter than the overall incubation time (median time, 4¢0 days [IQR, 2¢0À7¢0]) derived from a study of patients with COVID-19 from 552 hospitals in China.	0	0	0
covid19a	3014405676	2020-APR	2123669249	Zhou J, 2014, The Journal of Infectious Diseases, V209, P1331, DOI 10.1093/INFDIS/JIT504	context	[21] Similar to the Middle East Respiratory Syndrome Coronavirus (MERS-CoV) infection, [22] the SARS-CoV infected lung could induce and increase the amount of macrophage and neutrophil infiltration, and increase the levels of pro-inflammatory cytokines and chemokines.	0	0.3101	0
covid19a	3020695284	2020-MAY	3010834024	Lukassen S, 2020, bioRxiv, V0, P0, DOI 10.1101/2020.03.13.991455	context	Transmissibility of SARS-CoV-2 is much greater than that of SARS-CoV, suggesting that SARS-CoV-2 might use a co-receptor and/or other factors that allow infection of ACE2-expressing cells in the upper respiratory tract (Lukassen et al., 2020) .	0	1.4012	0
covid19a	3020695284	2020-MAY	3010585456	Ling Y, 2020, Chinese Medical Journal, V133, P1039, DOI 10.1097/CM9.0000000000000774	context	A primary site of SARS-CoV-2 infection appears to be the lung, which may be a source for viral spread to other tissues such as the kidney and intestine, where virus has been found (stool Young et al., 2020] and urine [Ling et al., 2020] )..	0	0.6402	0
covid19a	3020695284	2020-MAY	3010585456	Ling Y, 2020, Chinese Medical Journal, V133, P1039, DOI 10.1097/CM9.0000000000000774	context	Clinically, SARS-CoV-2 has been found in the urine (Ling et al., 2020) , and many patients with COVID-19 present with cardiovascular and renal dysfunctions Yang et al., 2020; Zhang et al., 2020a; Zhou et al., 2020a) .	0	0	0
covid19a	3020695284	2020-MAY	3010585456	Ling Y, 2020, Chinese Medical Journal, V133, P1039, DOI 10.1097/CM9.0000000000000774	context	Moreover, it has been reported that SARS-CoV-2 can be found in the urine (Ling et al., 2020) .	0	0.4376	0
covid19a	3020695284	2020-MAY	2036706643	Danilczyk U, 2006, Circulation Research, V98, P463, DOI 10.1161/01.RES.0000205761.22353.5F	context	Pathology due to SARS, MERS, and now COVID-19 is not limited to the lung; damage can occur in multiple organs (Gu et ACE2 is expressed in various tissues including the heart, kidney tubules, the luminal surface of the small intestine, and blood vessels (Crackower et al., 2002; Danilczyk and Penninger, 2006; Ding et al., 2004; Gu et al., 2005; Hamming et al., 2004; Zhang et al., 2020b) , suggestin…	0	1.4355	0
covid19a	3020695284	2020-MAY	2036706643	Danilczyk U, 2006, Circulation Research, V98, P463, DOI 10.1161/01.RES.0000205761.22353.5F	context	We and others have also shown that ACE2 is expressed in multiple extrapulmonary tissues including heart, kidneys, blood vessels, and intestine (Crackower et al., 2002; Danilczyk and Penninger, 2006; Ding et al., 2004; Gu et al., 2005; Hamming et al., 2004; Zhang et al., 2020b) .	0	0	0
covid19a	3020695284	2020-MAY	2036706643	Danilczyk U, 2006, Circulation Research, V98, P463, DOI 10.1161/01.RES.0000205761.22353.5F	context	We and others have previously shown that ACE2 is strongly expressed in kidney tubules (Danilczyk and Penninger, 2006) .	0	0	0.2101
covid19a	3020695284	2020-MAY	3008394341	Letko M, 2020, Nature microbiology, V5, P562, DOI 10.1038/S41564-020-0688-Y	context	Phylogenetic analysis of SARS-CoV-2 demonstrated that this virus belongs to lineage B of the betacoronavirus genus (Chan et al., 2020; Letko et al., 2020) .	0	0	0
covid19a	3020695284	2020-MAY	3003788575	Jiang S, 2020, Emerging microbes & infections, V9, P275, DOI 10.1080/22221751.2020.1723441	context	In December 2019, a novel coronavirus (SARS-CoV-2) crossed species barriers to infect humans (Gorbalenya et al., 2020) and was effectively transmitted from person to person, leading to a pneumonia outbreak first reported in Wuhan, China (Guan et al., 2020; Jiang et al., 2020; Zhou et al., 2020b) .	0	0	0
covid19a	3020695284	2020-MAY	3007643904	Wrapp D, 2020, Science, V367, P1260, DOI 10.1126/SCIENCE.ABB2507	context	ACE2 took center stage in the COVID-19 outbreak as the key receptor for the spike glycoprotein of SARS-CoV-2, as demonstrated in multiple structural and biochemical interaction studies (Wrapp et al., 2020; Zhou et al., 2020b) .	0	0	0
covid19a	3020695284	2020-MAY	3007643904	Wrapp D, 2020, Science, V367, P1260, DOI 10.1126/SCIENCE.ABB2507	context	However, the size of the infectious viral particles is 80-100 nm (Wrapp et al., 2020) .	0	0	0.415
covid19a	3020695284	2020-MAY	3007643904	Wrapp D, 2020, Science, V367, P1260, DOI 10.1126/SCIENCE.ABB2507	context	Recently, it has been demonstrated in cell culture that soluble ACE2 fused to Ig (Wrapp et al., 2020) or a nonspecific protease inhibitor called camostat mesylate (Hoffmann et al., 2020) , can inhibit infections with a pseudovirus bearing the S protein of SARS-CoV-2.	0	0.9683	0
covid19a	3020695284	2020-MAY	3007643904	Wrapp D, 2020, Science, V367, P1260, DOI 10.1126/SCIENCE.ABB2507	context	Three recent cryoelectron microscopy (cryo-EM) studies demonstrated that SARS-CoV-2 spike protein directly binds to ACE2, and the SARS-CoV-2 spike protein recognizes human ACE2 with even higher binding affinity than Spike from SARS-CoV (Walls et al., 2020; Wan et al., 2020; Wrapp et al., 2020) .	0	0	0
covid19a	3020695284	2020-MAY	2021442163	Ding Y, 2004, The Journal of Pathology, V203, P622, DOI 10.1002/PATH.1560	context	Pathology due to SARS, MERS, and now COVID-19 is not limited to the lung; damage can occur in multiple organs (Gu et ACE2 is expressed in various tissues including the heart, kidney tubules, the luminal surface of the small intestine, and blood vessels (Crackower et al., 2002; Danilczyk and Penninger, 2006; Ding et al., 2004; Gu et al., 2005; Hamming et al., 2004; Zhang et al., 2020b) , suggestin…	0	1.4355	0
covid19a	3020695284	2020-MAY	2021442163	Ding Y, 2004, The Journal of Pathology, V203, P622, DOI 10.1002/PATH.1560	context	We and others have also shown that ACE2 is expressed in multiple extrapulmonary tissues including heart, kidneys, blood vessels, and intestine (Crackower et al., 2002; Danilczyk and Penninger, 2006; Ding et al., 2004; Gu et al., 2005; Hamming et al., 2004; Zhang et al., 2020b) .	0	0	0
covid19a	3020695284	2020-MAY	3009906937	Gorbalenya AE, 2020, Nature microbiology, V5, P536, DOI 10.1038/S41564-020-0695-Z	context	In December 2019, a novel coronavirus (SARS-CoV-2) crossed species barriers to infect humans (Gorbalenya et al., 2020) and was effectively transmitted from person to person, leading to a pneumonia outbreak first reported in Wuhan, China (Guan et al., 2020; Jiang et al., 2020; Zhou et al., 2020b) .	0	0	0
covid19a	3020695284	2020-MAY	3010126769	Zhang H, 2020, Intensive Care Medicine, V46, P586, DOI 10.1007/S00134-020-05985-9	context	Pathology due to SARS, MERS, and now COVID-19 is not limited to the lung; damage can occur in multiple organs (Gu et ACE2 is expressed in various tissues including the heart, kidney tubules, the luminal surface of the small intestine, and blood vessels (Crackower et al., 2002; Danilczyk and Penninger, 2006; Ding et al., 2004; Gu et al., 2005; Hamming et al., 2004; Zhang et al., 2020b) , suggestin…	0	1.4355	0
covid19a	3020695284	2020-MAY	3010126769	Zhang H, 2020, Intensive Care Medicine, V46, P586, DOI 10.1007/S00134-020-05985-9	context	We and others have also shown that ACE2 is expressed in multiple extrapulmonary tissues including heart, kidneys, blood vessels, and intestine (Crackower et al., 2002; Danilczyk and Penninger, 2006; Ding et al., 2004; Gu et al., 2005; Hamming et al., 2004; Zhang et al., 2020b) .	0	0	0
covid19a	3020695284	2020-MAY	1972032770	Bertram S, 2012, PLOS ONE, V7, P0, DOI 10.1371/JOURNAL.PONE.0035876	context	Such a second receptor has been also suggested based on clinical data: SARS transmissibility was very low possibly due to the low level expression of ACE2 in the upper respiratory tract (Bertram et al., 2012; Hamming et al., 2004) .	0	0.2376	0
covid19a	3020695284	2020-MAY	2017614891	Hashimoto T, 2012, Nature, V487, P477, DOI 10.1038/NATURE11228	context	ACE2 is strongly expressed in kidney tubules, controlling a local RAS circuit (Clarke and Turner, 2012; Hashimoto et al., 2012) .	0	0	0
covid19a	3020695284	2020-MAY	3008090866	Yang X, 2020, The Lancet Respiratory Medicine, V8, P475, DOI 10.1016/S2213-2600(20)30079-5	context	Clinically, SARS-CoV-2 has been found in the urine (Ling et al., 2020) , and many patients with COVID-19 present with cardiovascular and renal dysfunctions Yang et al., 2020; Zhang et al., 2020a; Zhou et al., 2020a) .	0	0	0
covid19a	3020695284	2020-MAY	2156273941	Gu J, 2005, Journal of Experimental Medicine, V202, P415, DOI 10.1084/JEM.20050828	context	Pathology due to SARS, MERS, and now COVID-19 is not limited to the lung; damage can occur in multiple organs (Gu et ACE2 is expressed in various tissues including the heart, kidney tubules, the luminal surface of the small intestine, and blood vessels (Crackower et al., 2002; Danilczyk and Penninger, 2006; Ding et al., 2004; Gu et al., 2005; Hamming et al., 2004; Zhang et al., 2020b) , suggestin…	0	1.4355	0
covid19a	3020695284	2020-MAY	2156273941	Gu J, 2005, Journal of Experimental Medicine, V202, P415, DOI 10.1084/JEM.20050828	context	We and others have also shown that ACE2 is expressed in multiple extrapulmonary tissues including heart, kidneys, blood vessels, and intestine (Crackower et al., 2002; Danilczyk and Penninger, 2006; Ding et al., 2004; Gu et al., 2005; Hamming et al., 2004; Zhang et al., 2020b) .	0	0	0
covid19a	3020695284	2020-MAY	3012630849	Zhang F, 2020, medRxiv, V0, P0, DOI 10.1101/2020.03.21.20040121	context	Clinically, SARS-CoV-2 has been found in the urine (Ling et al., 2020) , and many patients with COVID-19 present with cardiovascular and renal dysfunctions Yang et al., 2020; Zhang et al., 2020a; Zhou et al., 2020a) .	0	0	0
covid19a	3020695284	2020-MAY	3004318991	Lu R, 2020, The Lancet, V395, P565, DOI 10.1016/S0140-6736(20)30251-8	context	SARS-CoV-2 shares multiple similarities with SARS-CoV (Andersen et al., 2020; Lu et al., 2020; Zhu et al., 2020) .	0	0	0
covid19a	3020695284	2020-MAY	3011994656	Qi F, 2020, Biochemical and Biophysical Research Communications, V526, P135, DOI 10.1016/J.BBRC.2020.03.044	context	This may be due to the fact that there might be other co-receptors/auxiliary proteins or even other mechanisms by which viruses can enter cells, as had been initially proposed for SARS (Jeffers et al., 2004; Qi et al., 2020) .	0	1.7519	0
covid19a	3020695284	2020-MAY	2753321278	Khan A, 2017, Critical Care, V21, P234, DOI 10.1186/S13054-017-1823-X	context	Here, we report that clinical-grade human recombinant soluble ACE2 (hrsACE2), which has already been tested in phase 1 and phase 2 clinical trials (Haschke et al., 2013; Khan et al., 2017) , can reduce viral growth in Vero E6 cells by a factor of 1,000-5,000.	0	0.4376	0
covid19a	3020695284	2020-MAY	2753321278	Khan A, 2017, Critical Care, V21, P234, DOI 10.1186/S13054-017-1823-X	context	hrsACE-2 Can Inhibit SARS-CoV-2 Infection in a Dose-Dependent Manner hrsACE2 has already undergone clinical phase 1 and phase 2 testing (Khan et al., 2017) and is being considered for treatment of COVID-19 .	0	0.6276	0
covid19a	3020695284	2020-MAY	2091671824	Kuba K, 2005, Nature Medicine, V11, P875, DOI 10.1038/NM1267	context	ACE2 was identified as the functional SARS-CoV receptor in vitro and, by our group, in vivo Kuba et al., 2005) .	0	0	0
covid19a	3020695284	2020-MAY	2091671824	Kuba K, 2005, Nature Medicine, V11, P875, DOI 10.1038/NM1267	context	Importantly, we reported that ACE2 protects from lung injury, based on its catalytic domain, and ACE2 is the critical in vivo SARS-CoV spike glycoprotein receptor Kuba et al., 2005) .	0	0	0
covid19a	3020695284	2020-MAY	2091671824	Kuba K, 2005, Nature Medicine, V11, P875, DOI 10.1038/NM1267	context	We reported that injecting SARS-CoV spike into mice decreased ACE2 expression levels, thereby worsening lung injury Kuba et al., 2005) .	0	0	0
covid19a	3020695284	2020-MAY	2952045272	Hadfield J, 2018, Bioinformatics, V34, P4121, DOI 10.1093/BIOINFORMATICS/BTY407	context	To generate a phylogenetic tree, we created a genomic epidemiology map of different SARS-CoV-2 isolates using NextStrain tools (https://nextstrain.org/) (Hadfield et al., 2018) .	0	0	0
covid19a	3020695284	2020-MAY	3009885589	Zhou F, 2020, The Lancet, V395, P1054, DOI 10.1016/S0140-6736(20)30566-3	context	Clinically, SARS-CoV-2 has been found in the urine (Ling et al., 2020) , and many patients with COVID-19 present with cardiovascular and renal dysfunctions Yang et al., 2020; Zhang et al., 2020a; Zhou et al., 2020a) .	0	0	0
covid19a	3020695284	2020-MAY	2132260239	Drosten C, 2003, The New England Journal of Medicine, V348, P1967, DOI 10.1056/NEJMOA030747	context	The severe acute respiratory syndrome coronavirus (SARS-CoV) first emerged 17 years ago (Drosten et al., 2003) .	0	0	0
covid19a	3020695284	2020-MAY	2158922816	Jeffers SA, 2004, Proceedings of the National Academy of Sciences of the United States of America, V101, P15748, DOI 10.1073/PNAS.0403812101	context	Initially two receptors had been identified for SARS-CoV in cell lines, namely ACE2 (Li et al., 2003) and the lectin L-SIGN (Jeffers et al., 2004) .	0	0	0
covid19a	3020695284	2020-MAY	2158922816	Jeffers SA, 2004, Proceedings of the National Academy of Sciences of the United States of America, V101, P15748, DOI 10.1073/PNAS.0403812101	context	This may be due to the fact that there might be other co-receptors/auxiliary proteins or even other mechanisms by which viruses can enter cells, as had been initially proposed for SARS (Jeffers et al., 2004; Qi et al., 2020) .	0	1.7519	0
covid19a	3020695284	2020-MAY	2093402003	Haschke M, 2013, Clinical Pharmacokinectics, V52, P783, DOI 10.1007/S40262-013-0072-7	context	Here, we report that clinical-grade human recombinant soluble ACE2 (hrsACE2), which has already been tested in phase 1 and phase 2 clinical trials (Haschke et al., 2013; Khan et al., 2017) , can reduce viral growth in Vero E6 cells by a factor of 1,000-5,000.	0	0.4376	0
covid19a	3020695284	2020-MAY	1968659654	Clarke NE, 2012, International Journal of Hypertension, V2012, P307315, DOI 10.1155/2012/307315	context	ACE2 also catalytically acts on other peptides such as in the Apelin/APJ system (Clarke and Turner, 2012) .	0	0	0
covid19a	3020695284	2020-MAY	1968659654	Clarke NE, 2012, International Journal of Hypertension, V2012, P307315, DOI 10.1155/2012/307315	context	ACE2 is strongly expressed in kidney tubules, controlling a local RAS circuit (Clarke and Turner, 2012; Hashimoto et al., 2012) .	0	0	0
covid19a	3020695284	2020-MAY	1968659654	Clarke NE, 2012, International Journal of Hypertension, V2012, P307315, DOI 10.1155/2012/307315	context	Our first ace2 mutant mice then demonstrated that ACE2 is a negative regulator of the renin-angiotensin system (RAS) and genetically controls cardiovascular function and damage of multiple organs such as the lung, liver, and kidney (Clarke and Turner, 2012; Crackower et al., 2002) .	0	0	0
covid19a	3020695284	2020-MAY	3004280078	Zhou P, 2020, Nature, V579, P270, DOI 10.1038/S41586-020-2012-7	context	ACE2 took center stage in the COVID-19 outbreak as the key receptor for the spike glycoprotein of SARS-CoV-2, as demonstrated in multiple structural and biochemical interaction studies (Wrapp et al., 2020; Zhou et al., 2020b) .	0	0	0
covid19a	3020695284	2020-MAY	3004280078	Zhou P, 2020, Nature, V579, P270, DOI 10.1038/S41586-020-2012-7	context	In December 2019, a novel coronavirus (SARS-CoV-2) crossed species barriers to infect humans (Gorbalenya et al., 2020) and was effectively transmitted from person to person, leading to a pneumonia outbreak first reported in Wuhan, China (Guan et al., 2020; Jiang et al., 2020; Zhou et al., 2020b) .	0	0	0
covid19a	3020695284	2020-MAY	1966238900	Li W, 2003, Nature, V426, P450, DOI 10.1038/NATURE02145	context	Initially two receptors had been identified for SARS-CoV in cell lines, namely ACE2 (Li et al., 2003) and the lectin L-SIGN (Jeffers et al., 2004) .	0	0	0
covid19a	3020695284	2020-MAY	1982533785	Li F, 2005, Science, V309, P1864, DOI 10.1126/SCIENCE.1116480	context	The severity of SARS could be partially explained by SARS-CoV Spike protein binding to ACE2 at a molecular interaction site that does not interfere with its catalytic activity (Li et al., 2005) , which then leads to endocytosis of the virus and loss of ACE2 , establishing a vicious circle of viral infection and local loss of lung injury protection.	0	0.8296	0
covid19a	3008954191	2020-APR	2096238447	Hung IF, 2011, Clinical Infectious Diseases, V52, P447, DOI 10.1093/CID/CIQ106	context	7 Additionally, in a subgroup analysis, viral load after convalescent plasma treatment was significantly lower on days 3, 5, and 7 after intensive care unit admission.	0	0	0
covid19a	3008954191	2020-APR	2096238447	Hung IF, 2011, Clinical Infectious Diseases, V52, P447, DOI 10.1093/CID/CIQ106	context	7 The most significant side-effect seen over 4214 patientyears in the clinical trial programmes used for European Medicines Agency registration was a small increase in upper respiratory tract infections (similar to that observed with methotrexate), but the incidence of serious infections (eg, herpes zoster) over 52 weeks’ dosing was small (3·2 per 100 patient-years), and similar to placebo.	0	0	0.4746
covid19a	3008954191	2020-APR	2096238447	Hung IF, 2011, Clinical Infectious Diseases, V52, P447, DOI 10.1093/CID/CIQ106	context	7 Use of this agent in patients with COVID-19 over 7-14 days, for example, suggests side-effects would be trivial.	0	0.5281	0
covid19a	3008954191	2020-APR	2176471040	Arabi YM, 2015, SpringerPlus, V4, P709, DOI 10.1186/S40064-015-1490-9	context	5, 6 Baricitinib was identified as a NAK inhibitor, with a particularly high affinity for AAK1, a pivotal regulator of clathrinmediated endocytosis.	0	0	0
covid19a	3008954191	2020-APR	2176471040	Arabi YM, 2015, SpringerPlus, V4, P709, DOI 10.1186/S40064-015-1490-9	context	6 In terms of patients with pandemic 2009 influenza A H1N1 (H1N1pdm09) virus infection, a prospective cohort study by Hung and colleagues showed a significant reduction in the relative risk of mortality (odds ratio 0·20 [95% CI 0·06-0·69], p=0·01) for patients treated with convalescent plasma.	0	0	0
covid19a	3008954191	2020-APR	2347047438	Lu C, 2016, Science, V352, P1001, DOI 10.1126/SCIENCE.AAF1279	context	11 An in vivo trial also showed that the effects of this antibody were not only limited to free viral clearance and blocking new infection, but also included acceleration of infected cell clearance. 12 Viraemia peaks in the first week of infection in most viral illnesses.	0	0.5196	0.4746
covid19a	3008954191	2020-APR	2148822770	Mairjenkins J, 2015, The Journal of Infectious Diseases, V211, P80, DOI 10.1093/INFDIS/JIU396	context	9 Another meta-analysis by Luke and colleagues identified eight studies involving 1703 patients with 1918 influenzapneumonia from 1918 to 1925 who received an infusion of influenza-convalescent human blood products, which showed a pooled absolute reduction of 21% (95% CI 15-27; p<0·001) in the overall crude casefatality rate at low risk of bias.	0	0	0
covid19a	3008954191	2020-APR	2133701960	Luke TC, 2006, Annals of Internal Medicine, V145, P599, DOI 10.7326/0003-4819-145-8-200610170-00139	context	10 According to WHO, 13 management of COVID-19 has mainly focused on infection prevention, case detection and monitoring, and supportive care.	0	0	0
covid19a	3008954191	2020-APR	2133701960	Luke TC, 2006, Annals of Internal Medicine, V145, P599, DOI 10.7326/0003-4819-145-8-200610170-00139	context	10 One possible explanation for the efficacy of convalescent plasma therapy is that the antibodies from convalescent plasma might suppress viraemia.	0	0.3972	0
covid19a	3012655019	2020-MAY	2095807050	Vincent MJ, 2005, Virology Journal, V2, P69, DOI 10.1186/1743-422X-2-69	context	Previous studies reported that CQ/HCQ possess a broad spectrum of antiviral effects on a variety of viruses as diverse as human immunodeficiency virus (HIV) [30] , Marburg virus, Zika virus [31] , dengue virus [32] , Ebola virus [33] , and SARS-CoV-1 [34, 35] , etc.	0	0	0
covid19a	3012655019	2020-MAY	1993512576	Auyeung TW, 2005, Journal of Infection, V51, P98, DOI 10.1016/J.JINF.2004.09.008	context	However, some studies didn’t show beneficial effects with glucocorticoid, or even adverse reactions or delayed virus clearance, leading to deterioration of the disease [18] [19] [20] [21] .	0	1.0614	0.415
covid19a	3012655019	2020-MAY	3009859788	Qin C, 2020, Clinical Infectious Diseases, V71, P762, DOI 10.1093/CID/CIAA248	context	Hyaline thrombi of micro-vessels were found in a proportion of severe cases [10, 13, 14] .	0	0	0
covid19a	3012655019	2020-MAY	3009859788	Qin C, 2020, Clinical Infectious Diseases, V71, P762, DOI 10.1093/CID/CIAA248	context	Immunohistochemical staining showed that CD4 + T cells and CD8 + T cells were decreased in spleen and lymph nodes [13] .	0	0	0
covid19a	3012655019	2020-MAY	3009859788	Qin C, 2020, Clinical Infectious Diseases, V71, P762, DOI 10.1093/CID/CIAA248	context	In addition, memory helper T cells and regulatory T cells were obviously decreased in severe cases [13] .	0	0	0
covid19a	3012655019	2020-MAY	3005403371	Russell CD, 2020, The Lancet, V395, P473, DOI 10.1016/S0140-6736(20)30317-2	context	reported clinical evidence did not support corticosteroid treatment for COVID-19 lung injury [27] .	0	0.7289	0
covid19a	3012655019	2020-MAY	2165929860	Ho JC, 2003, American Journal of Respiratory and Critical Care Medicine, V168, P1449, DOI 10.1164/RCCM.200306-766OC	context	However, some studies didn’t show beneficial effects with glucocorticoid, or even adverse reactions or delayed virus clearance, leading to deterioration of the disease [18] [19] [20] [21] .	0	1.0614	0.415
covid19a	3012655019	2020-MAY	2618209467	Guo XJ, 2017, Seminars in Immunopathology, V39, P541, DOI 10.1007/S00281-017-0636-Y	context	This finding is consistent with the characteristics of the so called primary cytokine" storm induced by viral infection which were mainly produced by alveolar macrophages	epithelial cells and endothelial cells	rather than those observed in "secondary cytokine" storm induced by different subsets of activated T lymphocytes in late stage of viral infection or a complication of T cell-engaging therapies [15	16] ."	0.6745	0.1168	1
covid19a	3012655019	2020-MAY	1972549376	Wang L, 2015, Journal of Interferon and Cytokine Research, V35, P143, DOI 10.1089/JIR.2014.0038	context	CQ and HCQ can interfere with the binding of viral particles to their cellular cell surface receptor or the pH-dependent endosome-mediated viral entry of enveloped viruses to inhibit the viral cycle [32] .	0	0.9683	0
covid19a	3012655019	2020-MAY	1972549376	Wang L, 2015, Journal of Interferon and Cytokine Research, V35, P143, DOI 10.1089/JIR.2014.0038	context	Previous studies reported that CQ/HCQ possess a broad spectrum of antiviral effects on a variety of viruses as diverse as human immunodeficiency virus (HIV) [30] , Marburg virus, Zika virus [31] , dengue virus [32] , Ebola virus [33] , and SARS-CoV-1 [34, 35] , etc.	0	0	0
covid19a	3012655019	2020-MAY	3005212621	Wang M, 2020, Cell Research, V30, P269, DOI 10.1038/S41422-020-0282-0	context	A very recent publication of results showed that CQ is highly effective in the control of COVID-19 infection in vitro [37] .	0	0	0
covid19a	3012655019	2020-MAY	3004919484	Richardson PD, 2020, The Lancet, V395, P0, DOI 10.1016/S0140-6736(20)30304-4	context	Therapeutic dosage with either 2 mg or 4 mg once daily was sufficient to reach the plasma concentration of inhibition [29] .	0	0.7757	0
covid19a	3012655019	2020-MAY	3002108456	Chen N, 2020, The Lancet, V395, P507, DOI 10.1016/S0140-6736(20)30211-7	context	Several other reports also confirmed the elevation of IL-6 in critically ill patients with COVID-19 [6] [7] [8] .	0	0	0
covid19a	3012655019	2020-MAY	3002108456	Chen N, 2020, The Lancet, V395, P507, DOI 10.1016/S0140-6736(20)30211-7	context	reported 19 (19%) patients were treated with glucocorticoids for 3-15 days (median 5 [3] [4] [5] [6] [7] ), and methylprednisolone (1-2 mg/kg per day) are recommended for patients with ARDS, for as short a duration of treatment as possible [25] .	0	0.2257	0
covid19a	3012655019	2020-MAY	3007940623	Xu Z, 2020, The Lancet Respiratory Medicine, V8, P420, DOI 10.1016/S2213-2600(20)30076-X	context	Hyaline thrombi of micro-vessels were found in a proportion of severe cases [10, 13, 14] .	0	0	0
covid19a	3012655019	2020-MAY	3007940623	Xu Z, 2020, The Lancet Respiratory Medicine, V8, P420, DOI 10.1016/S2213-2600(20)30076-X	context	Importantly, virus inclusion bodies can still be detected in type II alveolar epithelia and macrophages, despite that the PCR test was negative in blood or throat swabs [10, 12, 14] .	0	0.9683	0.2972
covid19a	3012655019	2020-MAY	3007940623	Xu Z, 2020, The Lancet Respiratory Medicine, V8, P420, DOI 10.1016/S2213-2600(20)30076-X	context	In addition, the expression of HLA-DR in CD4 + and CD8 + cells was increased, CD4 + CCR4 + CCR6 + Th17 cells also increased, and the cytotoxic particles such as perforin and granolysin were highly expressed in CD8 + T cells [10] .	0	0	0
covid19a	3012655019	2020-MAY	3045454797	Rhodes A, 2017, Critical Care Medicine, V45, P486, DOI 10.1097/CCM.0000000000002255	context	According to international guidelines for management of sepsis and septic shock, if glucocorticoid is to be used, small dosage and short-term application should be applied only for patients in whom adequate fluids and vasopressor therapy do not restore hemodynamic stability [22] .	0	0.9597	0
covid19a	3012655019	2020-MAY	2752536539	Lajoie J, 2017, Aids Research and Therapy, V14, P46, DOI 10.1186/S12981-017-0166-7	context	In vitro, CQ can prevent SARS-CoV-1 from infecting the glycosylation of a virus cell surface receptor, ACE2 [30] .	0	0.4376	0
covid19a	3012655019	2020-MAY	2752536539	Lajoie J, 2017, Aids Research and Therapy, V14, P46, DOI 10.1186/S12981-017-0166-7	context	Previous studies reported that CQ/HCQ possess a broad spectrum of antiviral effects on a variety of viruses as diverse as human immunodeficiency virus (HIV) [30] , Marburg virus, Zika virus [31] , dengue virus [32] , Ebola virus [33] , and SARS-CoV-1 [34, 35] , etc.	0	0	0
covid19a	3012655019	2020-MAY	2906329236	Kumar A, 2018, ACS Omega, V3, P18132, DOI 10.1021/ACSOMEGA.8B01002	context	Previous studies reported that CQ/HCQ possess a broad spectrum of antiviral effects on a variety of viruses as diverse as human immunodeficiency virus (HIV) [30] , Marburg virus, Zika virus [31] , dengue virus [32] , Ebola virus [33] , and SARS-CoV-1 [34, 35] , etc.	0	0	0
covid19a	3012655019	2020-MAY	3008196127	Sun P, 2020, Journal of Medical Virology, V92, P548, DOI 10.1002/JMV.25722	context	[3, 23, 24] However, there is no evidence from randomized clinical trials to support glucocorticoids treatment for COVID-19.	0	0.3255	0.415
covid19a	3012655019	2020-MAY	3009885589	Zhou F, 2020, The Lancet, V395, P1054, DOI 10.1016/S0140-6736(20)30566-3	context	Several other reports also confirmed the elevation of IL-6 in critically ill patients with COVID-19 [6] [7] [8] .	0	0	0
covid19a	3012655019	2020-MAY	3009885589	Zhou F, 2020, The Lancet, V395, P1054, DOI 10.1016/S0140-6736(20)30566-3	context	reported 19 (19%) patients were treated with glucocorticoids for 3-15 days (median 5 [3] [4] [5] [6] [7] ), and methylprednisolone (1-2 mg/kg per day) are recommended for patients with ARDS, for as short a duration of treatment as possible [25] .	0	0.2257	0
covid19a	3012655019	2020-MAY	3009314935	Ruan Q, 2020, Intensive Care Medicine, V46, P846, DOI 10.1007/S00134-020-05991-X	context	Several other reports also confirmed the elevation of IL-6 in critically ill patients with COVID-19 [6] [7] [8] .	0	0	0
covid19a	3012655019	2020-MAY	3009314935	Ruan Q, 2020, Intensive Care Medicine, V46, P846, DOI 10.1007/S00134-020-05991-X	context	reported 19 (19%) patients were treated with glucocorticoids for 3-15 days (median 5 [3] [4] [5] [6] [7] ), and methylprednisolone (1-2 mg/kg per day) are recommended for patients with ARDS, for as short a duration of treatment as possible [25] .	0	0.2257	0
covid19a	3012655019	2020-MAY	2056277023	Yam LYC, 2007, Journal of Infection, V54, P28, DOI 10.1016/J.JINF.2006.01.005	context	However, some studies didn’t show beneficial effects with glucocorticoid, or even adverse reactions or delayed virus clearance, leading to deterioration of the disease [18] [19] [20] [21] .	0	1.0614	0.415
covid19a	3012655019	2020-MAY	2169731328	Barnard DL, 2006, Antiviral Chemistry & Chemotherapy, V17, P275, DOI 10.1177/095632020601700505	context	Previous studies reported that CQ/HCQ possess a broad spectrum of antiviral effects on a variety of viruses as diverse as human immunodeficiency virus (HIV) [30] , Marburg virus, Zika virus [31] , dengue virus [32] , Ebola virus [33] , and SARS-CoV-1 [34, 35] , etc.	0	0	0
covid19a	3012655019	2020-MAY	2079991074	Randolph VB, 1990, Virology, V174, P450, DOI 10.1016/0042-6822(90)90099-D	context	They can also interfere with the post-translational modification of viral proteins or impair the proper maturation of viral protein by pH modulation [36] .	0	0.9683	0
covid19a	3012655019	2020-MAY	2610356532	Channappanavar R, 2017, Seminars in Immunopathology, V39, P529, DOI 10.1007/S00281-017-0629-X	context	In coronavirus pneumonia, such as severe acute respiratory syndrome (SARS) and Middle East respiratory syndrome (MERS), accompanied by rapid virus replication, a large number of inflammatory cell infiltration and CS led to acute lung injury, acute respiratory distress syndrome (ARDS) and death [1, 2] .	0	0	0
covid19a	3012655019	2020-MAY	2617620062	Chousterman BG, 2017, Seminars in Immunopathology, V39, P517, DOI 10.1007/S00281-017-0639-8	context	In coronavirus pneumonia, such as severe acute respiratory syndrome (SARS) and Middle East respiratory syndrome (MERS), accompanied by rapid virus replication, a large number of inflammatory cell infiltration and CS led to acute lung injury, acute respiratory distress syndrome (ARDS) and death [1, 2] .	0	0	0
covid19a	3012655019	2020-MAY	3008372187	Zhang Q, 2020, Journal of Medical Virology, V92, P540, DOI 10.1002/JMV.25733	context	Till now, 15 clinical trials have been conducted in China to test the efficacy and safety of CQ or HCQ in the treatment of COVID-19, 8 of which were CQ, 6 were HCQ, and another included both CQ and HCQ [38] .	0	0.5307	0
covid19a	3012655019	2020-MAY	2307620948	Akpovwa H, 2016, Cell Biochemistry and Function, V34, P191, DOI 10.1002/CBF.3182	context	Previous studies reported that CQ/HCQ possess a broad spectrum of antiviral effects on a variety of viruses as diverse as human immunodeficiency virus (HIV) [30] , Marburg virus, Zika virus [31] , dengue virus [32] , Ebola virus [33] , and SARS-CoV-1 [34, 35] , etc.	0	0	0
covid19a	3012655019	2020-MAY	3012405893	Conti P, 2020, Journal of Biological Regulators and Homeostatic Agents, V34, P327, DOI 10.23812/CONTI-E	context	They measured cytokine levels in 41 inpatients (including 13 ICU patients and 28 non ICU patients), IL-1B, IL-1RA, IL-7, IL-8, IL-9, IL-10, fibroblast growth factor (FGF), granulocytemacrophage colony stimulating factor (GM-CSF), IFNγ, granulocytecolony stimulating factor (G-CSF), interferon-γ-inducible protein (IP10), monocyte chemoattractant protein (MCP1), macrophage inflammatory protein 1 alp…	0	0	0
covid19a	3012655019	2020-MAY	3012405893	Conti P, 2020, Journal of Biological Regulators and Homeostatic Agents, V34, P327, DOI 10.23812/CONTI-E	context	reported 19 (19%) patients were treated with glucocorticoids for 3-15 days (median 5 [3] [4] [5] [6] [7] ), and methylprednisolone (1-2 mg/kg per day) are recommended for patients with ARDS, for as short a duration of treatment as possible [25] .	0	0.2257	0
covid19a	3012655019	2020-MAY	3011976215	Siddiqi HK, 2020, Journal of Heart and Lung Transplantation, V39, P405, DOI 10.1016/J.HEALUN.2020.03.012	context	Overall, the prognosis and recovery from this critical stage of illness is poor, and prompt recognition and application of such therapy may have the greatest yield [11, 17] .	0	0.4617	0
covid19a	3012655019	2020-MAY	3011976215	Siddiqi HK, 2020, Journal of Heart and Lung Transplantation, V39, P405, DOI 10.1016/J.HEALUN.2020.03.012	context	Siddiqu and Mehra [11] proposed a 3-stage classification model, recognizing that COVID-19 illness exhibited three grades of increasing severity which corresponded with distinct clinical findings, response to therapy and clinical outcome.	0	0.1504	0
covid19a	3012655019	2020-MAY	3009828946	Dong L, 2020, Drug discoveries and therapeutics, V14, P58, DOI 10.5582/DDT.2020.01012	context	Given these findings, the Guidelines (version 6) for treatment of COVID-19 recommends chloroquine phosphate is orally administered at a dose of 500 mg (300 mg for chloroquine) for adults, 2 times/ day (no more than 10 days) [39] .	0	0	0
covid19a	3008526620	2020-APR	2803393870	Pu S, 2018, Antiviral Research, V155, P67, DOI 10.1016/J.ANTIVIRAL.2018.05.001	context	5, 6 Baricitinib was identified as a NAK inhibitor, with a particularly high affinity for AAK1, a pivotal regulator of clathrinmediated endocytosis.	0	0	0
covid19a	3008526620	2020-APR	2803393870	Pu S, 2018, Antiviral Research, V155, P67, DOI 10.1016/J.ANTIVIRAL.2018.05.001	context	5, 6 However, sunitinib and erlotinib would be difficult for patients to tolerate at the doses required to inhibit AAK1 and GAK. By contrast, at therapeutic doses used for the treatment of patients with rheumatoid arthritis, the free plasma concentrations of baricitinib are predicted to be sufficient to inhibit AAK1, and potentially GAK, in cell-based assays.	0	0.3732	0.415
covid19a	3008526620	2020-APR	2590932802	Bekerman E, 2017, Journal of Clinical Investigation, V127, P1338, DOI 10.1172/JCI89857	context	5, 6 Baricitinib was identified as a NAK inhibitor, with a particularly high affinity for AAK1, a pivotal regulator of clathrinmediated endocytosis.	0	0	0
covid19a	3008526620	2020-APR	2590932802	Bekerman E, 2017, Journal of Clinical Investigation, V127, P1338, DOI 10.1172/JCI89857	context	5, 6 However, sunitinib and erlotinib would be difficult for patients to tolerate at the doses required to inhibit AAK1 and GAK. By contrast, at therapeutic doses used for the treatment of patients with rheumatoid arthritis, the free plasma concentrations of baricitinib are predicted to be sufficient to inhibit AAK1, and potentially GAK, in cell-based assays.	0	0.3732	0.415
covid19a	3008526620	2020-APR	2747592475	Segler MHS, 2018, Nature, V555, P604, DOI 10.1038/NATURE25978	context	1,2 In our previous Correspondence to The Lancet, 3 we described how BenevolentAI’s proprietary artificial intelligence (AI)-derived knowledge graph, 4 queried by a suite of algorithms, enabled identification of a target and a potential therapeutic against SARS coronavirus 2 (SARS-CoV-2; the causative organism in COVID-19).	0	0.3244	0
covid19a	3008526620	2020-APR	2796581040	Sanchez GAM, 2018, Journal of Clinical Investigation, V128, P3041, DOI 10.1172/JCI98814	context	The high affinity of baricitinib for NAKs, its antiinflammatory properties, and its ability to ameliorate associated chronic infla mmation in interferonopathies, 8 together with its advantageous pharmacokinetic properties, appear to make it a special case among the approved drugs.	0	0.1785	0
covid19a	3006533361	2020-MAR	161660651	Goh K, 2006, Annals Academy of Medicine Singapore, V35, P301	context	6 It is also an important component of pandemic influenza plans.	0	0	0
covid19a	3006533361	2020-MAR	2051710784	Zhong NS, 2008, Respirology, V13, P0, DOI 10.1111/J.1440-1843.2008.01255.X	context	9 We have to commend China for their swift and decisive response.	0	0	0
covid19a	2947642275	2019-MAY	2160041373	Lamirande EW, 2008, Journal of Virology, V82, P7721, DOI 10.1128/JVI.00304-08	context	A few studies have investigated the potential of rCoVs with a mutated E or lacking E, specifically focussing on SARS-and MERS-CoV, as live attenuated vaccine candidates with some promising results [34, 36, 165, 249, 250] .	0	0.8551	0
covid19a	2947642275	2019-MAY	2162316896	Pinto LH, 1997, Proceedings of the National Academy of Sciences of the United States of America, V94, P11301, DOI 10.1073/PNAS.94.21.11301	context	The hydrophobic residues line the outside of the structure, oriented toward the phospholipids, while the inside of the pore is made up of the hydrophilic resides [140, 159, [201] [202] [203] [204] .	0	0	0.3038
covid19a	2947642275	2019-MAY	1831715993	Klumperman J, 1994, Journal of Virology, V68, P6523, DOI 10.1128/JVI.68.10.6523-6534.1994	context	Extensive electron microscopy (EM) studies conducted on M from a variety of CoVs provided no indication that M is capable of inducing membrane curvature on its own [51, 169, 170] .	0	0.0622	0
covid19a	2947642275	2019-MAY	1831715993	Klumperman J, 1994, Journal of Virology, V68, P6523, DOI 10.1128/JVI.68.10.6523-6534.1994	context	Interestingly, localisation of N to the endoplasmic reticulum (ER)-Golgi region has proposed a function for it in assembly and budding [50, 51] .	0	0.1504	0
covid19a	2947642275	2019-MAY	2082514071	Qian Z, 2013, PLOS ONE, V8, P0, DOI 10.1371/JOURNAL.PONE.0076469	context	This formation of giant, multinucleated cells, or syncytia, has been proposed as a strategy to allow direct spreading of the virus between cells, subverting virus-neutralising antibodies [45] [46] [47] .	0	0.6811	0
covid19a	2947642275	2019-MAY	2025364264	Klionsky DJ, 2007, Nature Reviews Molecular Cell Biology, V8, P931, DOI 10.1038/NRM2245	context	The material is removed from the cytoplasm by forming enclosed DMVs known as autophagosomes and then fused with lysosomes to be degraded [268, 269] .	0	0.242	0
covid19a	2947642275	2019-MAY	2108102468	Boden M, 2006, BMC Bioinformatics, V7, P68, DOI 10.1186/1471-2105-7-68	context	This method is widely used in the prediction of hydrophobicity, flexibility and rigidity, secondary structure, and tertiary structure of proteins [104] [105] [106] [107] [108] .	0	0	0
covid19a	2947642275	2019-MAY	2100303390	Takeda M, 2002, Journal of Virology, V76, P1391, DOI 10.1128/JVI.76.3.1391-1399.2002	context	Viroporins are viralencoded membrane pore-forming proteins that can modulate cellular ion channels and have been suggested to regulate and function in multiple stages of the viral life cycle, from viral entry to assembly and release, and even pathogenesis [184, [187] [188] [189] [190] [191] [192] [193] [194] [195] [196] .	0	0.6037	0
covid19a	2947642275	2019-MAY	2292700442	Kirchdoerfer RN, 2016, Nature, V531, P118, DOI 10.1038/NATURE17200	context	The S protein mediates attachment of the virus to the host cell surface receptors and subsequent fusion between the viral and host cell membranes to facilitate viral entry into the host cell [42] [43] [44] .	0	0	0
covid19a	2947642275	2019-MAY	2076268284	Dominguez SR, 2009, Journal of Medical Virology, V81, P1597, DOI 10.1002/JMV.21541	context	In recent years, it has become increasingly evident that human CoVs (HCoVs) are implicated in both URTIs and LRTIs, validating the importance of coronaviral research as agents of severe respiratory illnesses [7, 9, [15] [16] [17] .	0	0.0702	0
covid19a	2947642275	2019-MAY	2134450080	Lopez LA, 2008, Journal of Virology, V82, P3000, DOI 10.1128/JVI.01914-07	context	Co-localization of and interaction between M and E is probably the most well-established and characterised of PPIs between the CoV structural proteins [56, 60, 61, 117] .	0	0.0885	0
covid19a	2947642275	2019-MAY	2134450080	Lopez LA, 2008, Journal of Virology, V82, P3000, DOI 10.1128/JVI.01914-07	context	Double or triple mutation of the cysteine residues on the MHV-A59 E protein to alanine significantly reduces VLP formation [52, 117] .	0	0.5307	0
covid19a	2947642275	2019-MAY	2134450080	Lopez LA, 2008, Journal of Virology, V82, P3000, DOI 10.1128/JVI.01914-07	context	Furthermore, triple-mutated E proteins are unstable, prone to degradation, and significantly reduces the viral yield of the corresponding recombinant MHV, suggesting that palmitoylation of E plays an essential part in the viral assembly of MHV [117] .	0	0.1683	0
covid19a	2947642275	2019-MAY	2134450080	Lopez LA, 2008, Journal of Virology, V82, P3000, DOI 10.1128/JVI.01914-07	context	Lopez, Riffle [117] suggested that palmitoylation of the E protein might affect how it interacts with the membrane.	0	0.3376	0
covid19a	2947642275	2019-MAY	2134450080	Lopez LA, 2008, Journal of Virology, V82, P3000, DOI 10.1128/JVI.01914-07	context	Of the CoV E proteins, only IBV, SARS-CoV, and MHV have been found to be palmitoylated [73, 93, 117] .	0	0	0
covid19a	2947642275	2019-MAY	1976462769	Wang K, 2012, FEBS Letters, V586, P384, DOI 10.1016/J.FEBSLET.2012.01.005	context	Although viroporins are not essential to viral replication, their absence does weaken or attenuate the virus and diminishes its pathogenic effects [35, [197] [198] [199] [200] .	0	1.0503	0.2832
covid19a	2947642275	2019-MAY	1517000857	Lu G, 2015, Trends in Microbiology, V23, P468, DOI 10.1016/J.TIM.2015.06.003	context	Some CoVs were originally found as enzootic infections, limited only to their natural animal hosts, but have crossed the animal-human species barrier and progressed to establish zoonotic diseases in humans [19] [20] [21] [22] [23] .	0	0	0.4746
covid19a	2947642275	2019-MAY	1988708890	Wozniak AL, 2010, PLOS Pathogens, V6, P0, DOI 10.1371/JOURNAL.PPAT.1001087	context	Some viroporins have been implicated in the release of viruses, but it is not yet known whether the release is mediated by the ion channel activity of the proteins [187, [223] [224] [225] [226] ].	0	1.0923	0.4746
covid19a	2947642275	2019-MAY	1975086977	Liu DX, 1991, Virology, V185, P911, DOI 10.1016/0042-6822(91)90572-S	context	The coronaviral envelope consists predominantly of M while only a small portion of E is incorporated into the viral envelope of virions [100, 167, 168] .	0	0	0.3038
covid19a	2947642275	2019-MAY	2027659163	Escors D, 2001, Journal of Virology, V75, P1312, DOI 10.1128/JVI.75.3.1312-1324.2001	context	Binding of M to N stabilises the nucleocapsid (N protein-RNA complex), as well as the internal core of virions, and, ultimately, promotes completion of viral assembly [45, 58, 59] .	0	0	0
covid19a	2947642275	2019-MAY	2078364031	Benga WJA, 2010, Hepatology, V51, P43, DOI 10.1002/HEP.23278	context	The PDZ domain is a proteinprotein recognition sequence found in cellular adaptor proteins that coordinate host cell signalling pathways by binding to other proteins that have a complementary PBM. A number of these signalling pathways and processes are exploited by viruses for replication, propagation, and pathogenesis [153] [154] [155] [156] [157] .	0	0	0
covid19a	2947642275	2019-MAY	2147692295	Cornell CT, 2007, Journal of Virology, V81, P6785, DOI 10.1128/JVI.00198-07	context	Coxsackievirus 2B protein promotes the internalisation of major histocompatibility complex class I (MHC-I) proteins and, in doing so, prevents their transport to the cell surface for immune recognition [238] .	0	0	0
covid19a	2947642275	2019-MAY	2580698364	Gaillard V, 2017, Antimicrobial Agents and Chemotherapy, V61, P0, DOI 10.1128/AAC.02241-16	context	The focus so far has only been on HIV-1, RSV, and HCV [260, [262] [263] [264] [265] .	0	0	0
covid19a	2947642275	2019-MAY	2782890635	Liu B, 2018, Journal of Virology, V92, P0, DOI 10.1128/JVI.02152-17	context	It was recently shown to be the case for the vaccinia virus [284] .	0	0	0
covid19a	2947642275	2019-MAY	2181908191	Regenmortel m, 2000, Virus taxonomy: classification and nomenclature of viruses. Seventh report of the International Committee on Taxonomy of Viruses., V0, P0	context	Based on genetic and antigenic criteria, CoVs have been organised into three groups: α-CoVs, β-CoVs, and γ-CoVs (Table 1) [1, 2] .	0	0	0
covid19a	2947642275	2019-MAY	2181908191	Regenmortel m, 2000, Virus taxonomy: classification and nomenclature of viruses. Seventh report of the International Committee on Taxonomy of Viruses., V0, P0	context	The PBM of SARS-CoV E is found in the last four amino acids (DLLV) of its C-terminus [1, 82] .	0	0	0
covid19a	2947642275	2019-MAY	2181908191	Regenmortel m, 2000, Virus taxonomy: classification and nomenclature of viruses. Seventh report of the International Committee on Taxonomy of Viruses., V0, P0	context	The primary and secondary structure reveals that E has a short, hydrophilic amino terminus consisting of 7-12 amino acids, followed by a large hydrophobic transmembrane domain (TMD) of 25 amino acids, and ends with a long, hydrophilic carboxyl terminus, which comprises the majority of the protein ( Fig. 1 ) [1, 60, [72] [73] [74] [75] .	0	0	0
covid19a	2947642275	2019-MAY	2077053089	Hsu K, 2010, Biophysical Journal, V99, P1718, DOI 10.1016/J.BPJ.2010.07.027	context	Some viroporins have been implicated in the release of viruses, but it is not yet known whether the release is mediated by the ion channel activity of the proteins [187, [223] [224] [225] [226] ].	0	1.0923	0.4746
covid19a	2947642275	2019-MAY	1992958638	Mould JA, 2003, Developmental Cell, V5, P175, DOI 10.1016/S1534-5807(03)00190-4	context	Viroporins can transport different ions but appear to be largely selective for the positively charged ions hydrogen (H + ), K + , Na + , and calcium (Ca 2+ ) [209, 210] .	0	0.6161	0.4746
covid19a	2947642275	2019-MAY	2154249083	Beale R, 2014, Cell Host & Microbe, V15, P239, DOI 10.1016/J.CHOM.2014.01.006	context	The PDZ domain is a proteinprotein recognition sequence found in cellular adaptor proteins that coordinate host cell signalling pathways by binding to other proteins that have a complementary PBM. A number of these signalling pathways and processes are exploited by viruses for replication, propagation, and pathogenesis [153] [154] [155] [156] [157] .	0	0	0
covid19a	2947642275	2019-MAY	2154249083	Beale R, 2014, Cell Host & Microbe, V15, P239, DOI 10.1016/J.CHOM.2014.01.006	context	What is clear, though, is that viroporin proteins, case in point IAV M2, can exhibit a multitude of different functions independent of their ion-channel properties [153, 184] .	0	0.5318	0
covid19a	2947642275	2019-MAY	2090522366	Gerna G, 2007, Journal of Clinical Virology, V38, P244, DOI 10.1016/J.JCV.2006.12.008	context	They can also infect humans and cause disease to varying degrees, from upper respiratory tract infections (URTIs) resembling the common cold, to lower respiratory tract infections (LRTIs) such as bronchitis, pneumonia, and even severe acute respiratory syndrome (SARS) [5] [6] [7] [8] [9] [10] [11] [12] [13] [14] .	0	0.4376	0
covid19a	2947642275	2019-MAY	2037831301	Schnell JR, 2008, Nature, V451, P591, DOI 10.1038/NATURE06531	context	After all, the influenza A virus M2 protein is pHgated and activates upon acidification of the endosome following receptor-mediated endocytosis of the virus [215] .	0	0	0
covid19a	2947642275	2019-MAY	2037831301	Schnell JR, 2008, Nature, V451, P591, DOI 10.1038/NATURE06531	context	In the same study, Schnell and Chou [215] showed that the anti-viral drug rimantadine exerts its anti-viral property by stabilising the M2 viroporin in its closed conformation and in doing so inhibits viral replication [209, 216] .	0	0	0
covid19a	2947642275	2019-MAY	2144073791	Hon C, 2008, Journal of Virology, V82, P1819, DOI 10.1128/JVI.01926-07	context	Some CoVs were originally found as enzootic infections, limited only to their natural animal hosts, but have crossed the animal-human species barrier and progressed to establish zoonotic diseases in humans [19] [20] [21] [22] [23] .	0	0	0.4746
covid19a	2947642275	2019-MAY	2161003987	Kuppeveld f, 1997, The EMBO Journal, V16, P3519, DOI 10.1093/EMBOJ/16.12.3519	context	Some viroporins have been implicated in the release of viruses, but it is not yet known whether the release is mediated by the ion channel activity of the proteins [187, [223] [224] [225] [226] ].	0	1.0923	0.4746
covid19a	2947642275	2019-MAY	1852608922	Wilson CG, 2010, Current Topics in Microbiology and Immunology, V348, P25, DOI 10.1007/82_2010_93	context	6 ) [253] [254] [255] .	0	0	0
covid19a	2947642275	2019-MAY	1852608922	Wilson CG, 2010, Current Topics in Microbiology and Immunology, V348, P25, DOI 10.1007/82_2010_93	context	Left: The binding of biotin to avidin occurs in a deep groove, while the interaction between the human growth hormone (hGH) and the hGH receptor (hGHR) occurs over a larger, flatter area [254] a defence mechanism to promote viral propagation [274] [275] [276] .	0	0	0.3038
covid19a	2947642275	2019-MAY	2006509994	Bos ECW, 1996, Virology, V218, P52, DOI 10.1006/VIRO.1996.0165	context	Co-expression of M and E is sufficient for VLP formation and release [37, [60] [61] [62] [63] [64] .	0	0	0
covid19a	2947642275	2019-MAY	2006509994	Bos ECW, 1996, Virology, V218, P52, DOI 10.1006/VIRO.1996.0165	context	Together, M and E make up the viral envelope and their interaction is sufficient for the production and release of VLPs [37, [60] [61] [62] [63] [64] .	0	0	0
covid19a	2947642275	2019-MAY	2158939742	Ichinohe T, 2010, Nature Immunology, V11, P404, DOI 10.1038/NI.1861	context	Influenza virus M2 protein triggers activation of the NOD-like receptor family, pyrin domain containing 3 (NLRP3) inflammasome by creating ionic imbalances through its ion-channel activity [240] .	0	0	0
covid19a	2947642275	2019-MAY	2255243349	Zumla A, 2016, Nature Reviews Drug Discovery, V15, P327, DOI 10.1038/NRD.2015.37	context	Anti-viral candidates either exhibit only a narrow spectrum of activity, are only effective at unusually high therapeutic dosages or cause serious side effects or immune suppression [248] .	0	1.3064	0
covid19a	2947642275	2019-MAY	1994167951	Ito M, 2012, PLOS Pathogens, V8, P0, DOI 10.1371/JOURNAL.PPAT.1002857	context	Other viruses use viroporins to stimulate an immune response as part of their pathogenicity, including the E protein of PRRSV [241] [242] [243] .	0	0	0
covid19a	2947642275	2019-MAY	2108185748	Nimchuk ZL, 2000, Cell, V101, P353, DOI 10.1016/S0092-8674(00)80846-6	context	Linkage of myristic acid (C14:0) to the N-terminal of a glycine residue found on some viral, cellular, or bacterial proteins, is known as N-terminal myristoylation [120] [121] [122] [123] .	0	0.7727	0
covid19a	2947642275	2019-MAY	2003067070	Sun M, 2012, Autophagy, V8, P1434, DOI 10.4161/AUTO.21159	context	Interestingly, PRRSV activates autophagy machinery, possibly to enhance viral replication as certain components of autophagy are required for MHV replication [280, 281] .	0	0.0715	0
covid19a	2947642275	2019-MAY	1981635318	Angelini MM, 2013, Mbio, V4, P0, DOI 10.1128/MBIO.00524-13	context	Coexpression of SARS-CoV nsps 3, 4, and 6 can induce membrane rearrangements that resemble the DMVs and CMs observed in CoV-infected cells [176] .	0	0.4376	0
covid19a	2947642275	2019-MAY	1981635318	Angelini MM, 2013, Mbio, V4, P0, DOI 10.1128/MBIO.00524-13	context	Equally, as heterotypic interactions of nsp3 and 4 are required to induce ER membrane curvature, and the expression of both M and E is required for the formation of smooth, spherical CoV VLPs, it would be interesting to see if a heterotypic interaction between M and E could drive membrane curvature by a similar mechanism [176] [177] [178] .	0	0.6636	0
covid19a	2947642275	2019-MAY	1981635318	Angelini MM, 2013, Mbio, V4, P0, DOI 10.1128/MBIO.00524-13	context	The luminal loops present in full-length nsp3 and nsp4 are essential for the formation of the replicative structures seen in SARS-CoV-infected cells [176, 177] .	0	0	0
covid19a	2947642275	2019-MAY	2107114130	Kuo L, 2003, Journal of Virology, V77, P4597, DOI 10.1128/JVI.77.8.4597-4608.2003	context	More recently, however, it has become clear that some CoVs do not require the full ensemble of structural proteins to form a complete, infectious virion, suggesting that some structural proteins might be dispensable or that these CoVs might encode additional proteins with overlapping compensatory functions [35, 37, [39] [40] [41] [42] .	0	1.6557	0.415
covid19a	2947642275	2019-MAY	2107114130	Kuo L, 2003, Journal of Virology, V77, P4597, DOI 10.1128/JVI.77.8.4597-4608.2003	context	Plaques of recombinant MHV-ΔE exhibited a very similar aberrant morphology, presenting as small, irregular-shaped plaques with jagged edges [39] .	0	0	0
covid19a	2947642275	2019-MAY	2107114130	Kuo L, 2003, Journal of Virology, V77, P4597, DOI 10.1128/JVI.77.8.4597-4608.2003	context	Recombinant CoVs have lacking E exhibit significantly reduced viral titres, crippled viral maturation, or yield propagation incompetent progeny, demonstrating the importance of E in virus production and maturation [35, 39, 40, 67, 68] .	0	0.5307	0
covid19a	2947642275	2019-MAY	2107114130	Kuo L, 2003, Journal of Virology, V77, P4597, DOI 10.1128/JVI.77.8.4597-4608.2003	context	Still, deleting the E gene from several recombinant CoVs does not halt virus production but rather cripples viral production severely or produces replication-competent but propagation-defective virions [35, 39, 40, 67, 68, 150, 165, 166] .	0	1.0503	1.2103
covid19a	2947642275	2019-MAY	2107114130	Kuo L, 2003, Journal of Virology, V77, P4597, DOI 10.1128/JVI.77.8.4597-4608.2003	context	Virions of MHV ΔE are capable of producing viable, replicating progeny [39] .	0	0.0411	0
covid19a	2947642275	2019-MAY	1990437594	Gannage M, 2009, Cell Host & Microbe, V6, P367, DOI 10.1016/J.CHOM.2009.09.005	context	Left: The binding of biotin to avidin occurs in a deep groove, while the interaction between the human growth hormone (hGH) and the hGH receptor (hGHR) occurs over a larger, flatter area [254] a defence mechanism to promote viral propagation [274] [275] [276] .	0	0	0.3038
covid19a	2947642275	2019-MAY	2127062009	Makela MJ, 1998, Journal of Clinical Microbiology, V36, P539, DOI 10.1128/JCM.36.2.539-542.1998	context	They can also infect humans and cause disease to varying degrees, from upper respiratory tract infections (URTIs) resembling the common cold, to lower respiratory tract infections (LRTIs) such as bronchitis, pneumonia, and even severe acute respiratory syndrome (SARS) [5] [6] [7] [8] [9] [10] [11] [12] [13] [14] .	0	0.4376	0
covid19a	2947642275	2019-MAY	2009089974	Nijmeijer S, 2010, Journal of Biological Chemistry, V285, P29632, DOI 10.1074/JBC.M110.115618	context	Some viral proteins disrupt components of the immune response pathways to disrupt the immune system and promote their viral evasion and pathogenesis [234] [235] [236] [237] .	0	0	0
covid19a	2947642275	2019-MAY	278378674	Ao D, 2015, PLOS ONE, V10, P0, DOI 10.1371/JOURNAL.PONE.0125828	context	The rotavirus non-structural protein 4 (NSP4) reportedly induces autophagy by a similar mechanism [283] .	0	0	0
covid19a	2947642275	2019-MAY	2069157544	Moore ML, 2009, Journal of Virology, V83, P4185, DOI 10.1128/JVI.01853-08	context	Some viral proteins disrupt components of the immune response pathways to disrupt the immune system and promote their viral evasion and pathogenesis [234] [235] [236] [237] .	0	0	0
covid19a	2947642275	2019-MAY	1972381161	Hagemeijer MC, 2014, Virology, V458, P125, DOI 10.1016/J.VIROL.2014.04.027	context	Equally, as heterotypic interactions of nsp3 and 4 are required to induce ER membrane curvature, and the expression of both M and E is required for the formation of smooth, spherical CoV VLPs, it would be interesting to see if a heterotypic interaction between M and E could drive membrane curvature by a similar mechanism [176] [177] [178] .	0	0.6636	0
covid19a	2947642275	2019-MAY	1972381161	Hagemeijer MC, 2014, Virology, V458, P125, DOI 10.1016/J.VIROL.2014.04.027	context	Hagemeijer, Monastyrska [177] proposed a model in which the luminal loops located between the transmembrane regions of nsp3 and 4 interact with one another to initiate the rearrangement of ER membranes and induce membrane curvature to form DMVs (Fig.	0	0.1504	0
covid19a	2947642275	2019-MAY	1972381161	Hagemeijer MC, 2014, Virology, V458, P125, DOI 10.1016/J.VIROL.2014.04.027	context	It is also worth noting that the mutation of each of the cysteine residues located in the nsp4 luminal loop abrogated the ability of nsp4 to rearrange the ER membranes [177] .	0	0	0
covid19a	2947642275	2019-MAY	1972381161	Hagemeijer MC, 2014, Virology, V458, P125, DOI 10.1016/J.VIROL.2014.04.027	context	Moreover, the cysteine residues located in the luminal loop nsp4 appear to be particularly important in the process of ER membrane rearrangement [177] .	0	0.1785	0
covid19a	2947642275	2019-MAY	1972381161	Hagemeijer MC, 2014, Virology, V458, P125, DOI 10.1016/J.VIROL.2014.04.027	context	The luminal loops present in full-length nsp3 and nsp4 are essential for the formation of the replicative structures seen in SARS-CoV-infected cells [176, 177] .	0	0	0
covid19a	2947642275	2019-MAY	1988351580	Dediego ML, 2008, Virology, V376, P379, DOI 10.1016/J.VIROL.2008.03.005	context	However, despite this interaction with E, 7a still appears to be dispensable for SARS-CoV replication both in vivo and in vitro [30, [150] [151] [152] .	0	0.1785	0.7123
covid19a	2947642275	2019-MAY	1988351580	Dediego ML, 2008, Virology, V376, P379, DOI 10.1016/J.VIROL.2008.03.005	context	Still, deleting the E gene from several recombinant CoVs does not halt virus production but rather cripples viral production severely or produces replication-competent but propagation-defective virions [35, 39, 40, 67, 68, 150, 165, 166] .	0	1.0503	1.2103
covid19a	2947642275	2019-MAY	2130963764	Hyser JM, 2010, Mbio, V1, P0, DOI 10.1128/MBIO.00265-10	context	Conformational changes in the structure regulate the flow ions through the viroporin by opening (left) and closing (right) the pore [208] skew the results and inaccurate conclusions may be drawn.	0.0078	0.4617	0
covid19a	2947642275	2019-MAY	2159045972	Parthasarathy K, 2012, Protein Expression and Purification, V85, P133, DOI 10.1016/J.PEP.2012.07.005	context	Interestingly, an amphipathic α-helix is predicted to be located in the TMD of CoV E and has even been confirmed in some of the CoVs [72, 76, 77, 135, 136, 138, 140, 159, 185, 186] .	0	0.1106	0
covid19a	2947642275	2019-MAY	1153885132	Jamieson AG, 2015, Reports in Organic Chemistry, V5, P65, DOI 10.2147/ROC.S68161	context	Moreover, ATSP-7041 was designed to target intracellular PPIs, specifically murine double minute 2 (MDM2) and murine double minute X (MDMX) [261] .	0	0	0
covid19a	2947642275	2019-MAY	2100707762	Verdiabaguena C, 2013, Biochimica et Biophysica Acta, V1828, P2026, DOI 10.1016/J.BBAMEM.2013.05.008	context	Amino acid properties are indicated: hydrophobic (red), hydrophilic (blue), polar, charged (asterisks) [78] only used FLAG-tagged versions of the protein, the results suggest that epitope tags do not appear to have any significant influence on the localisation of the CoV E protein to the ER-Golgi region.	0	1.2481	0
covid19a	2947642275	2019-MAY	2100707762	Verdiabaguena C, 2013, Biochimica et Biophysica Acta, V1828, P2026, DOI 10.1016/J.BBAMEM.2013.05.008	context	The hydrophobic region of the TMD contains at least one predicted amphipathic αhelix that oligomerizes to form an ion-conductive pore in membranes [76] [77] [78] .	0	0.1106	0.1628
covid19a	2947642275	2019-MAY	2803748520	Fung TS, 2018, Future Virology, V13, P405, DOI 10.2217/FVL-2018-0008	context	The IBV E protein has been suggested to contain a single glycosylation site in its luminal N-terminus, while SARS-CoV E has been predicted to contain two potential glycosylation sites [132] .	0	0.6011	0.3038
covid19a	2947642275	2019-MAY	102900503	Chan PKS, 2013, Journal of Thoracic Disease, V5, P0, DOI 10.3978/J.ISSN.2072-1439.2013.06.19	context	While most CoV infections, such as those caused by HCoV-229E, HCoV-OC43, HCoV-NL63, and HCoV-HKU1, are mild and self-limiting, SARS-CoV and MERS-CoV cause severe infections that lead to high mortality rates [244] [245] [246] .	0	0	0.3038
covid19a	2947642275	2019-MAY	1992920740	Neuman BW, 2011, Journal of Structural Biology, V174, P11, DOI 10.1016/J.JSB.2010.11.021	context	Homotypic interactions between the M proteins are the major driving force behind virion envelope formation but, alone, is not sufficient for virion formation [54] [55] [56] .	0	0.5196	0.4746
covid19a	2947642275	2019-MAY	1992920740	Neuman BW, 2011, Journal of Structural Biology, V174, P11, DOI 10.1016/J.JSB.2010.11.021	context	The M protein is the most abundant structural protein and defines the shape of the viral envelope [54] .	0	0	0
covid19a	2947642275	2019-MAY	2107513701	Persing DH, 1987, Journal of Virology, V61, P1672, DOI 10.1128/JVI.61.5.1672-1677.1987	context	Several viral proteins are myristoylated including the poliovirus VP4 protein, simian immunodeficiency virus (SIV) Gag protein, human immunodeficiency virus (HIV) negative regulatory factor (Nef) protein, and the pre-S1 protein of the hepatitis B virus (HBV) [124] [125] [126] [127] .	0	0	0
covid19a	2947642275	2019-MAY	1988796772	Prentice E, 2004, Journal of Biological Chemistry, V279, P10136, DOI 10.1074/JBC.M306124200	context	Recently, an increase in cytosolic Ca 2+ , presumably from the ER lumen, has been implicated in autophagy induction by protein 2B (P2B) of the foot and mouth disease virus (FMDV) [282] .	0	0.1007	0
covid19a	2947642275	2019-MAY	1988796772	Prentice E, 2004, Journal of Biological Chemistry, V279, P10136, DOI 10.1074/JBC.M306124200	context	These studies suggest the possibility of CoVs exploiting autophagy for replicative purposes.	0	0.4633	0
covid19a	2947642275	2019-MAY	1990148736	Gerna G, 2006, Journal of Medical Virology, V78, P938, DOI 10.1002/JMV.20645	context	They can also infect humans and cause disease to varying degrees, from upper respiratory tract infections (URTIs) resembling the common cold, to lower respiratory tract infections (LRTIs) such as bronchitis, pneumonia, and even severe acute respiratory syndrome (SARS) [5] [6] [7] [8] [9] [10] [11] [12] [13] [14] .	0	0.4376	0
covid19a	2947642275	2019-MAY	2314409782	Guo L, 2016, Scientific Reports, V6, P23864, DOI 10.1038/SREP23864	context	Interestingly, PRRSV activates autophagy machinery, possibly to enhance viral replication as certain components of autophagy are required for MHV replication [280, 281] .	0	0.0715	0
covid19a	2947642275	2019-MAY	2041123313	Chow M, 1987, Nature, V327, P482, DOI 10.1038/327482A0	context	Several viral proteins are myristoylated including the poliovirus VP4 protein, simian immunodeficiency virus (SIV) Gag protein, human immunodeficiency virus (HIV) negative regulatory factor (Nef) protein, and the pre-S1 protein of the hepatitis B virus (HBV) [124] [125] [126] [127] .	0	0	0
covid19a	2947642275	2019-MAY	2054731547	Phillips C, 2011, Journal of the American Chemical Society, V133, P9696, DOI 10.1021/JA202946K	context	Stapled peptides fulfil these criteria to a large extent and have been applied to various human diseases and fields such as cancer, infections, metabolism, neurology, and endocrinology [256] [257] [258] [259] [260] .	0	0	0
covid19a	2947642275	2019-MAY	1969740333	Ruch TR, 2012, Viruses, V4, P363, DOI 10.3390/V4030363	context	Alternatively, the function of the E protein might dictate its membrane topology, depending on whether it is required to function as an ion channel or its involvement in the viral envelope during assembly [41] .	0	0.9474	0
covid19a	2947642275	2019-MAY	1969740333	Ruch TR, 2012, Viruses, V4, P363, DOI 10.3390/V4030363	context	However, the use of epitope tags has been criticized for its interference with the properties or features of the tagged protein [41, 66] .	0	0.5307	0.415
covid19a	2947642275	2019-MAY	1969740333	Ruch TR, 2012, Viruses, V4, P363, DOI 10.3390/V4030363	context	However, transient expression of N was shown to substantially increase the production of virus-like particles (VLPs) in some CoVs, suggesting that it might not be required for envelope formation, but for complete virion formation instead [41, 42, 52, 53] .	0	0.8593	0.9434
covid19a	2947642275	2019-MAY	1969740333	Ruch TR, 2012, Viruses, V4, P363, DOI 10.3390/V4030363	context	More recently, however, it has become clear that some CoVs do not require the full ensemble of structural proteins to form a complete, infectious virion, suggesting that some structural proteins might be dispensable or that these CoVs might encode additional proteins with overlapping compensatory functions [35, 37, [39] [40] [41] [42] .	0	1.6557	0.415
covid19a	2947642275	2019-MAY	1966584884	Lim KP, 2001, Journal of Biological Chemistry, V276, P17515, DOI 10.1074/JBC.M009731200	context	Accordingly, the E protein is localized mainly to the ER and Golgicomplex where it participates in the assembly, budding, and intracellular trafficking of infectious virions [56, 66, 71, 91] .	0	0	0
covid19a	2947642275	2019-MAY	1966584884	Lim KP, 2001, Journal of Biological Chemistry, V276, P17515, DOI 10.1074/JBC.M009731200	context	Co-localization of and interaction between M and E is probably the most well-established and characterised of PPIs between the CoV structural proteins [56, 60, 61, 117] .	0	0.0885	0
covid19a	2947642275	2019-MAY	1966584884	Lim KP, 2001, Journal of Biological Chemistry, V276, P17515, DOI 10.1074/JBC.M009731200	context	Homotypic interactions between the M proteins are the major driving force behind virion envelope formation but, alone, is not sufficient for virion formation [54] [55] [56] .	0	0.5196	0.4746
covid19a	2947642275	2019-MAY	1966584884	Lim KP, 2001, Journal of Biological Chemistry, V276, P17515, DOI 10.1074/JBC.M009731200	context	The importance of these domains is evident by the drastic reduction of VLPs upon deletion of the domains [56] .	0	0	0
covid19a	2947642275	2019-MAY	1966584884	Lim KP, 2001, Journal of Biological Chemistry, V276, P17515, DOI 10.1074/JBC.M009731200	context	The interaction between the cytoplasmic tails of the M and E proteins drives VLP production, suggesting that E participates in (1) viral assembly [56, 61, 89] .	0	0.1683	0
covid19a	2947642275	2019-MAY	1966584884	Lim KP, 2001, Journal of Biological Chemistry, V276, P17515, DOI 10.1074/JBC.M009731200	context	The interaction is mediated by the C-termini of both proteins and occurs on the cytoplasmic side of the ERGIC [56, 61, 89] .	0	0	0
covid19a	2947642275	2019-MAY	2339320161	Paul P, 2016, Advances in Virus Research, V95, P149, DOI 10.1016/BS.AIVIR.2016.02.002	context	The material is removed from the cytoplasm by forming enclosed DMVs known as autophagosomes and then fused with lysosomes to be degraded [268, 269] .	0	0.242	0
covid19a	2947642275	2019-MAY	2075097717	Watanabe S, 2009, Journal of Virology, V83, P5947, DOI 10.1128/JVI.00450-09	context	Although viroporins are not essential to viral replication, their absence does weaken or attenuate the virus and diminishes its pathogenic effects [35, [197] [198] [199] [200] .	0	1.0503	0.2832
covid19a	2947642275	2019-MAY	2069411599	Nietotorres JL, 2014, PLOS Pathogens, V10, P0, DOI 10.1371/JOURNAL.PPAT.1004077	context	Interestingly, an amphipathic α-helix is predicted to be located in the TMD of CoV E and has even been confirmed in some of the CoVs [72, 76, 77, 135, 136, 138, 140, 159, 185, 186] .	0	0.1106	0
covid19a	2947642275	2019-MAY	2069411599	Nietotorres JL, 2014, PLOS Pathogens, V10, P0, DOI 10.1371/JOURNAL.PPAT.1004077	context	Mutants of SARS-CoV E carrying mutations N15A and V25F in the TMD restored ion channel activity by incorporating compensatory mutations in both in vitro and in vivo systems [77] .	0	0	0
covid19a	2947642275	2019-MAY	2069411599	Nietotorres JL, 2014, PLOS Pathogens, V10, P0, DOI 10.1371/JOURNAL.PPAT.1004077	context	The authors concluded that this ion-channelling function confers a selective advantage to the virus [77] .	0	0	0
covid19a	2947642275	2019-MAY	2069411599	Nietotorres JL, 2014, PLOS Pathogens, V10, P0, DOI 10.1371/JOURNAL.PPAT.1004077	context	The hydrophobic region of the TMD contains at least one predicted amphipathic αhelix that oligomerizes to form an ion-conductive pore in membranes [76] [77] [78] .	0	0.1106	0.1628
covid19a	2947642275	2019-MAY	2069411599	Nietotorres JL, 2014, PLOS Pathogens, V10, P0, DOI 10.1371/JOURNAL.PPAT.1004077	context	This establishes the link between inflammasome induction by SARS-CoV E and the inflammatory-mediated lung damage seen in SARS-CoV-infected mice [77] .	0	0	0
covid19a	2947642275	2019-MAY	2069411599	Nietotorres JL, 2014, PLOS Pathogens, V10, P0, DOI 10.1371/JOURNAL.PPAT.1004077	context	This suggests that while some of these mutations appear to merely restore the loss of ion channel activity, it is not entirely inconceivable that revertant viruses would acquire gain of function mutations that can render it more virulent [77] .	0.0002	1.6637	0.3038
covid19a	2947642275	2019-MAY	2093859889	Maeda J, 2001, Virology, V281, P163, DOI 10.1006/VIRO.2001.0818	context	The C-terminus was confirmed to be in the cytoplasm and that the highly hydrophobic Nterminus causes it to be buried within the Golgi membrane [94] .	0	0	0
covid19a	2947642275	2019-MAY	2220565019	Lee C, 2015, Virology Journal, V12, P193, DOI 10.1186/S12985-015-0421-2	context	Coronaviruses primarily infect birds and mammals, causing a variety of lethal diseases that particularly impact the farming industry [3, 4] .	0	0	0
covid19a	2947642275	2019-MAY	2066524276	Yount B, 2005, Journal of Virology, V79, P14909, DOI 10.1128/JVI.79.23.14909-14922.2005	context	However, despite this interaction with E, 7a still appears to be dispensable for SARS-CoV replication both in vivo and in vitro [30, [150] [151] [152] .	0	0.1785	0.7123
covid19a	2947642275	2019-MAY	2114744174	Opstelten DJE, 1995, Journal of Cell Biology, V131, P339, DOI 10.1083/JCB.131.2.339	context	Interaction of S with M is necessary for retention of S in the ER-Golgi intermediate compartment (ERGIC)/Golgi complex and its incorporation into new virions, but dispensable for the assembly process [37, 45, 57] .	0	0	0.4746
covid19a	2947642275	2019-MAY	2075707505	Orvedahl A, 2010, Cell Host & Microbe, V7, P115, DOI 10.1016/J.CHOM.2010.01.007	context	Some suggest that it might have an antiviral function by inhibiting viral replication [271] [272] [273] .	0	0.5439	0
covid19a	2947642275	2019-MAY	2013436935	Machamer CE, 1990, Proceedings of the National Academy of Sciences of the United States of America, V87, P6944, DOI 10.1073/PNAS.87.18.6944	context	Extensive electron microscopy (EM) studies conducted on M from a variety of CoVs provided no indication that M is capable of inducing membrane curvature on its own [51, 169, 170] .	0	0.0622	0
covid19a	2947642275	2019-MAY	2052656114	James G, 1990, Biochemistry, V29, P2623, DOI 10.1021/BI00463A001	context	Linkage of myristic acid (C14:0) to the N-terminal of a glycine residue found on some viral, cellular, or bacterial proteins, is known as N-terminal myristoylation [120] [121] [122] [123] .	0	0.7727	0
covid19a	2947642275	2019-MAY	2131013625	Whitehead SS, 1999, Journal of Virology, V73, P3438, DOI 10.1128/JVI.73.4.3438-3442.1999	context	Although viroporins are not essential to viral replication, their absence does weaken or attenuate the virus and diminishes its pathogenic effects [35, [197] [198] [199] [200] .	0	1.0503	0.2832
covid19a	2947642275	2019-MAY	2142291585	Tan Y, 2007, Journal of Virology, V81, P6346, DOI 10.1128/JVI.00090-07	context	Protein 7a, a structural protein unique to SARS-CoV, is incorporated into mature virions and plays an important part in the pathogenesis of SARS-CoV, where it functions to induce apoptosis, arrest the cell cycle, and promote the production of pro-inflammatory cytokines [144] [145] [146] [147] [148] .	0	0	0
covid19a	2947642275	2019-MAY	2143861034	Zhang R, 2014, Biochimica et Biophysica Acta, V1838, P1088, DOI 10.1016/J.BBAMEM.2013.07.025	context	The preference simply appears to be for cations over anions [211] [212] [213] .	0	0.1785	0
covid19a	2947642275	2019-MAY	2017380851	Liu DX, 2014, Antiviral Research, V109, P97, DOI 10.1016/J.ANTIVIRAL.2014.06.013	context	Clearly, the seriousness of these infections and the lack of effective, licensed treatments for CoV infections underpin the need for a more detailed and comprehensive understanding of coronaviral molecular biology, with a specific focus on both their structural proteins as well as their accessory proteins [26] [27] [28] [29] [30] .	0	0	0
covid19a	2947642275	2019-MAY	2017380851	Liu DX, 2014, Antiviral Research, V109, P97, DOI 10.1016/J.ANTIVIRAL.2014.06.013	context	However, despite this interaction with E, 7a still appears to be dispensable for SARS-CoV replication both in vivo and in vitro [30, [150] [151] [152] .	0	0.1785	0.7123
covid19a	2947642275	2019-MAY	2017380851	Liu DX, 2014, Antiviral Research, V109, P97, DOI 10.1016/J.ANTIVIRAL.2014.06.013	context	It is particularly noteworthy that SARS-CoV encodes two accessory proteins, 3a and 8a, that might exhibit relative compensatory functions in the absence of E [285, 286] .	0	0.1715	0
covid19a	2947642275	2019-MAY	2128163894	Vigerust DJ, 2007, Trends in Microbiology, V15, P211, DOI 10.1016/J.TIM.2007.03.003	context	It aids in the proper folding and trafficking of cellular and viral proteins by actively recruiting host chaperone proteins such as calnexin and calreticulin [131] .	0	0	0
covid19a	2947642275	2019-MAY	1167592479	Nietotorres JL, 2015, Virology, V485, P330, DOI 10.1016/J.VIROL.2015.08.010	context	Recently, the transport of Ca 2+ by SARS-CoV E was shown to trigger inflammasome activation [221] .	0	0	0
covid19a	2947642275	2019-MAY	1167592479	Nietotorres JL, 2015, Virology, V485, P330, DOI 10.1016/J.VIROL.2015.08.010	context	This is the only study so far to have shown that the E viroporin of any CoV is capable of Ca 2+ transport.	0	0	0
covid19a	2947642275	2019-MAY	2153187042	Jones DT, 1999, Journal of Molecular Biology, V292, P195, DOI 10.1006/JMBI.1999.3091	context	This method is widely used in the prediction of hydrophobicity, flexibility and rigidity, secondary structure, and tertiary structure of proteins [104] [105] [106] [107] [108] .	0	0	0
covid19a	2947642275	2019-MAY	2313744617	Fujiwara Y, 2016, Scientific Reports, V6, P23981, DOI 10.1038/SREP23981	context	Palmitoylated proteins have an increased hydrophobicity, which has been reported to assist in membrane association and also functions in membrane anchoring [112, 113] .	0	0	0
covid19a	2947642275	2019-MAY	2313744617	Fujiwara Y, 2016, Scientific Reports, V6, P23981, DOI 10.1038/SREP23981	context	This is interesting because cysteine residues are substrates for the palmitoylation of proteins associated with membranes [113] .	0	0	0
covid19a	2947642275	2019-MAY	2084348725	Verdiabaguena C, 2012, Virology, V432, P485, DOI 10.1016/J.VIROL.2012.07.005	context	In contrast, negatively charged lipids were more cation-selective than neutral lipids, being more permeable to cations [76] .	0	0	0.1998
covid19a	2947642275	2019-MAY	2084348725	Verdiabaguena C, 2012, Virology, V432, P485, DOI 10.1016/J.VIROL.2012.07.005	context	Interestingly, an amphipathic α-helix is predicted to be located in the TMD of CoV E and has even been confirmed in some of the CoVs [72, 76, 77, 135, 136, 138, 140, 159, 185, 186] .	0	0.1106	0
covid19a	2947642275	2019-MAY	2084348725	Verdiabaguena C, 2012, Virology, V432, P485, DOI 10.1016/J.VIROL.2012.07.005	context	Mutation of the TMD residues asparagine 15 (N15) to alanine (N15A) and valine 25 (V25) to phenylalanine (V25F) have been found to abolish the ion channelling capability of CoV E viroporin, a structure dependent on its homopentameric conformation [75, 76, 138] .	0	0	0
covid19a	2947642275	2019-MAY	2084348725	Verdiabaguena C, 2012, Virology, V432, P485, DOI 10.1016/J.VIROL.2012.07.005	context	The SARS-CoV E synthetic peptide findings were corroborated using a full-length SARS-CoV E protein [76] .	0	0	0
covid19a	2947642275	2019-MAY	2084348725	Verdiabaguena C, 2012, Virology, V432, P485, DOI 10.1016/J.VIROL.2012.07.005	context	The ability of CoV E to assemble into homopentameric structures is clearly important in the formation of a functional CoV E viroporin [75, 76, [135] [136] [137] [138] 140] .	0	0	0
covid19a	2947642275	2019-MAY	2084348725	Verdiabaguena C, 2012, Virology, V432, P485, DOI 10.1016/J.VIROL.2012.07.005	context	The hydrophobic region of the TMD contains at least one predicted amphipathic αhelix that oligomerizes to form an ion-conductive pore in membranes [76] [77] [78] .	0	0.1106	0.1628
covid19a	2947642275	2019-MAY	2148955224	Dediego ML, 2007, Journal of Virology, V81, P1701, DOI 10.1128/JVI.01467-06	context	Although viroporins are not essential to viral replication, their absence does weaken or attenuate the virus and diminishes its pathogenic effects [35, [197] [198] [199] [200] .	0	1.0503	0.2832
covid19a	2947642275	2019-MAY	2148955224	Dediego ML, 2007, Journal of Virology, V81, P1701, DOI 10.1128/JVI.01467-06	context	Deletion of E from SARS-CoV attenuates the virus whereas, in the case of MERS-CoV, virions are propagation deficient [35, 165] .	0	0	0
covid19a	2947642275	2019-MAY	2148955224	Dediego ML, 2007, Journal of Virology, V81, P1701, DOI 10.1128/JVI.01467-06	context	Live, attenuated vaccines and fusion inhibitors have proven promising, but both also require an intimate knowledge of CoV molecular biology [29, [31] [32] [33] [34] [35] [36] .	0	0	0.4746
covid19a	2947642275	2019-MAY	2148955224	Dediego ML, 2007, Journal of Virology, V81, P1701, DOI 10.1128/JVI.01467-06	context	More recently, however, it has become clear that some CoVs do not require the full ensemble of structural proteins to form a complete, infectious virion, suggesting that some structural proteins might be dispensable or that these CoVs might encode additional proteins with overlapping compensatory functions [35, 37, [39] [40] [41] [42] .	0	1.6557	0.415
covid19a	2947642275	2019-MAY	2148955224	Dediego ML, 2007, Journal of Virology, V81, P1701, DOI 10.1128/JVI.01467-06	context	Recombinant CoVs have lacking E exhibit significantly reduced viral titres, crippled viral maturation, or yield propagation incompetent progeny, demonstrating the importance of E in virus production and maturation [35, 39, 40, 67, 68] .	0	0.5307	0
covid19a	2947642275	2019-MAY	2148955224	Dediego ML, 2007, Journal of Virology, V81, P1701, DOI 10.1128/JVI.01467-06	context	Still, deleting the E gene from several recombinant CoVs does not halt virus production but rather cripples viral production severely or produces replication-competent but propagation-defective virions [35, 39, 40, 67, 68, 150, 165, 166] .	0	1.0503	1.2103
covid19a	2947642275	2019-MAY	2148955224	Dediego ML, 2007, Journal of Virology, V81, P1701, DOI 10.1128/JVI.01467-06	context	This material was proposed to be the result of the aborted viral assembly process that gave rise to immature virions [35] .	0	0.1504	0
covid19a	2947642275	2019-MAY	904317725	Gretebeck LM, 2015, Current Opinion in Virology, V13, P123, DOI 10.1016/J.COVIRO.2015.06.009	context	While most CoV infections, such as those caused by HCoV-229E, HCoV-OC43, HCoV-NL63, and HCoV-HKU1, are mild and self-limiting, SARS-CoV and MERS-CoV cause severe infections that lead to high mortality rates [244] [245] [246] .	0	0	0.3038
covid19a	2947642275	2019-MAY	1999890765	Wilson LE, 2006, Virology, V353, P294, DOI 10.1016/J.VIROL.2006.05.028	context	Synthetic peptides that correspond to E from HCoV-229E, MHV, and IBV exhibit a similar cation-selectivity for MHV and IBV E as for SARS-CoV E. However, it is interesting that although the E viroporin synthetic peptides of HCoV-229E were still cation-selective, it exhibits a slightly higher selectivity for K + than for Na + [218] .	0	0	0.8424
covid19a	2947642275	2019-MAY	1999890765	Wilson LE, 2006, Virology, V353, P294, DOI 10.1016/J.VIROL.2006.05.028	context	The CoV E viroporin is equally cation-selective when it comes to its ion-channelling properties, demonstrating a preference for the monovalent cations Na + and K + [217, 218] .	0	0	0
covid19a	2947642275	2019-MAY	1522319173	Ulasli M, 2010, Cellular Microbiology, V12, P844, DOI 10.1111/J.1462-5822.2010.01437.X	context	Coronavirus-infected cells contain several different membranous structures, including double-membrane vesicles (DMVs) and convoluted membranes (CMs) [172] [173] [174] [175] .	0	0	0
covid19a	2947642275	2019-MAY	2042196311	Zhang K, 2013, Virology, V442, P156, DOI 10.1016/J.VIROL.2013.04.007	context	Inflammasome activation by CoV E was first reported in PRRSV [242] .	0	0	0
covid19a	2947642275	2019-MAY	2042196311	Zhang K, 2013, Virology, V442, P156, DOI 10.1016/J.VIROL.2013.04.007	context	Other viruses use viroporins to stimulate an immune response as part of their pathogenicity, including the E protein of PRRSV [241] [242] [243] .	0	0	0
covid19a	2947642275	2019-MAY	2101957724	Baudoux P, 1998, Journal of Virology, V72, P8636, DOI 10.1128/JVI.72.11.8636-8643.1998	context	Clearly, even though viral assembly and production is not completely stopped in the absence of E, the aberrant morphology of ΔE-virions strongly suggests that E participates in the assembly process.	0	0.892	0.0345
covid19a	2947642275	2019-MAY	2101957724	Baudoux P, 1998, Journal of Virology, V72, P8636, DOI 10.1128/JVI.72.11.8636-8643.1998	context	Co-expression of M and E is sufficient for VLP formation and release [37, [60] [61] [62] [63] [64] .	0	0	0
covid19a	2947642275	2019-MAY	2101957724	Baudoux P, 1998, Journal of Virology, V72, P8636, DOI 10.1128/JVI.72.11.8636-8643.1998	context	It has been shown that M and E are sufficient to drive VLP formation in many CoVs and that its production is further enhanced by the co-expression of N [42, 60, 63, 64, 141] .	0	0	0
covid19a	2947642275	2019-MAY	2101957724	Baudoux P, 1998, Journal of Virology, V72, P8636, DOI 10.1128/JVI.72.11.8636-8643.1998	context	Together, M and E make up the viral envelope and their interaction is sufficient for the production and release of VLPs [37, [60] [61] [62] [63] [64] .	0	0	0
covid19a	2947642275	2019-MAY	2162250867	Song HC, 2004, Journal of Virology, V78, P10328, DOI 10.1128/JVI.78.19.10328-10335.2004	context	The S protein mediates attachment of the virus to the host cell surface receptors and subsequent fusion between the viral and host cell membranes to facilitate viral entry into the host cell [42] [43] [44] .	0	0	0
covid19a	2947642275	2019-MAY	2785884406	Sobocinska J, 2018, Frontiers in Immunology, V8, P2003, DOI 10.3389/FIMMU.2017.02003	context	Palmitoylated viral proteins are well-represented in enveloped viruses, including the haemagglutinin (HA) protein of the influenza virus, Env of retroviruses and filoviruses, and F13 L of the vaccinia virus [114] .	0	0	0
covid19a	2947642275	2019-MAY	1966998035	Resh MD, 1999, Biochimica et Biophysica Acta, V1451, P1, DOI 10.1016/S0167-4889(99)00075-0	context	A number of integral membrane proteins are substrates for palmitoylation where the cysteine residues adjacent to the TMDs serve as the targets [118, 119] .	0	0	0
covid19a	2947642275	2019-MAY	2017346489	Lee C, 2005, Journal of General Virology, V86, P3091, DOI 10.1099/VIR.0.81160-0	context	Viroporin formation appears to be mediated by ionic interactions rather than disulphide bonds as mutation of the porcine reproductive and respiratory syndrome virus (PRRSV) E protein cysteine residues appears to be dispensable for oligomerisation [219] .	0	0.357	0.1168
covid19a	2947642275	2019-MAY	2588015628	Wang B, 2017, Journal of Biological Chemistry, V292, P5860, DOI 10.1074/JBC.M116.768168	context	Westerbeck and Machamer [90] used both infected and transfected cells and reported the presence of two different forms of the IBV E protein, each associated with a specific function.	0	0	0
covid19a	2947642275	2019-MAY	1491507080	Haan c, 2005, Advances in Virus Research, V64, P165, DOI 10.1016/S0065-3527(05)64006-7	context	Unlike the other major structural proteins, N is the only protein that functions primarily to bind to the CoV RNA genome, making up the nucleocapsid [48] .	0	0	0
covid19a	2947642275	2019-MAY	2073312706	Owusu M, 2014, PLOS ONE, V9, P0, DOI 10.1371/JOURNAL.PONE.0099782	context	They can also infect humans and cause disease to varying degrees, from upper respiratory tract infections (URTIs) resembling the common cold, to lower respiratory tract infections (LRTIs) such as bronchitis, pneumonia, and even severe acute respiratory syndrome (SARS) [5] [6] [7] [8] [9] [10] [11] [12] [13] [14] .	0	0.4376	0
covid19a	2947642275	2019-MAY	2158613515	Elofsson A, 2007, Annual Review of Biochemistry, V76, P125, DOI 10.1146/ANNUREV.BIOCHEM.76.052705.163539	context	Nevertheless, the main reason likely stems from differences in the features unique to each algorithm, such as, whether the algorithm would include multiple features of the target protein(s) or only a clearly defined set of criteria; how accurately the algorithm should discriminate between the different features; the point at which the specificity or sensitivity for a certain feature is defined as…	0	2.4079	0.0444
covid19a	2947642275	2019-MAY	2032457529	Melton JV, 2002, Journal of Biological Chemistry, V277, P46923, DOI 10.1074/JBC.M207847200	context	The hydrophobic residues line the outside of the structure, oriented toward the phospholipids, while the inside of the pore is made up of the hydrophilic resides [140, 159, [201] [202] [203] [204] .	0	0	0.3038
covid19a	2947642275	2019-MAY	2001790634	Jackson WT, 2015, Virology, V0, P450, DOI 10.1016/J.VIROL.2015.03.042	context	Recent studies have increasingly pointed to the involvement of autophagy components in viral infections [270] .	0	0	0
covid19a	2947642275	2019-MAY	2006012833	Vabret A, 2003, Clinical Infectious Diseases, V36, P985, DOI 10.1086/374222	context	In recent years, it has become increasingly evident that human CoVs (HCoVs) are implicated in both URTIs and LRTIs, validating the importance of coronaviral research as agents of severe respiratory illnesses [7, 9, [15] [16] [17] .	0	0.0702	0
covid19a	2947642275	2019-MAY	2006012833	Vabret A, 2003, Clinical Infectious Diseases, V36, P985, DOI 10.1086/374222	context	They can also infect humans and cause disease to varying degrees, from upper respiratory tract infections (URTIs) resembling the common cold, to lower respiratory tract infections (LRTIs) such as bronchitis, pneumonia, and even severe acute respiratory syndrome (SARS) [5] [6] [7] [8] [9] [10] [11] [12] [13] [14] .	0	0.4376	0
covid19a	2947642275	2019-MAY	1986827801	Rocks O, 2005, Science, V307, P1746, DOI 10.1126/SCIENCE.1105654	context	Palmitoylation functions in the subcellular trafficking of proteins between membrane compartments and can also modulate protein-protein interactions (PPIs) [110, 111] .	0	0.4376	0
covid19a	2947642275	2019-MAY	1571744798	Klimkait T, 1990, Journal of Virology, V64, P621, DOI 10.1128/JVI.64.2.621-629.1990	context	Viroporins are viralencoded membrane pore-forming proteins that can modulate cellular ion channels and have been suggested to regulate and function in multiple stages of the viral life cycle, from viral entry to assembly and release, and even pathogenesis [184, [187] [188] [189] [190] [191] [192] [193] [194] [195] [196] .	0	0.6037	0
covid19a	2947642275	2019-MAY	1984795066	Pervushin K, 2009, PLOS Pathogens, V5, P0, DOI 10.1371/JOURNAL.PPAT.1000511	context	Computational predictions and spectroscopic studies show that the SARS-CoV E TMD undergoes oligomerisation, characteristic of ion-channelling proteins, to form a stable pentamer [75, [135] [136] [137] .	0	0	0
covid19a	2947642275	2019-MAY	1984795066	Pervushin K, 2009, PLOS Pathogens, V5, P0, DOI 10.1371/JOURNAL.PPAT.1000511	context	Interestingly, an amphipathic α-helix is predicted to be located in the TMD of CoV E and has even been confirmed in some of the CoVs [72, 76, 77, 135, 136, 138, 140, 159, 185, 186] .	0	0.1106	0
covid19a	2947642275	2019-MAY	1984795066	Pervushin K, 2009, PLOS Pathogens, V5, P0, DOI 10.1371/JOURNAL.PPAT.1000511	context	Similarly, the E protein of several CoVs possesses ion channel activity, though the only structural data of the CoV viroporin has been derived from SARS-CoV using synthetic peptides [75, 135, 136, 138, 217, 218] .	0	0	0
covid19a	2947642275	2019-MAY	1984795066	Pervushin K, 2009, PLOS Pathogens, V5, P0, DOI 10.1371/JOURNAL.PPAT.1000511	context	Synthetic peptides of SARS-CoV E demonstrate that the TMD is responsible for its ion-conductive properties [135, 136, 138] .	0	0.2177	0
covid19a	2947642275	2019-MAY	1984795066	Pervushin K, 2009, PLOS Pathogens, V5, P0, DOI 10.1371/JOURNAL.PPAT.1000511	context	The CoV E protein is unique in that it can form homotypic interactions, which allows it to oligomerise and generate an ion-channel protein known as a viroporin [135, 136] .	0	0.6796	0
covid19a	2947642275	2019-MAY	1984795066	Pervushin K, 2009, PLOS Pathogens, V5, P0, DOI 10.1371/JOURNAL.PPAT.1000511	context	The ability of CoV E to assemble into homopentameric structures is clearly important in the formation of a functional CoV E viroporin [75, 76, [135] [136] [137] [138] 140] .	0	0	0
covid19a	2947642275	2019-MAY	1641769676	An S, 1999, Journal of Virology, V73, P7853, DOI 10.1128/JVI.73.9.7853-7859.1999	context	In cultured cell lines, overexpressed MHV E and epitope-tagged SARS-CoV E induces apoptosis [87, 232] .	0	0	0
covid19a	2947642275	2019-MAY	2138217466	Corse E, 2002, Journal of Virology, V76, P1273, DOI 10.1128/JVI.76.3.1273-1284.2002	context	Corse and Machamer [93] were the first to identify that the C-terminus of the IBV E protein housed the Golgi-targeting information.	0	0	0
covid19a	2947642275	2019-MAY	2138217466	Corse E, 2002, Journal of Virology, V76, P1273, DOI 10.1128/JVI.76.3.1273-1284.2002	context	Of the CoV E proteins, only IBV, SARS-CoV, and MHV have been found to be palmitoylated [73, 93, 117] .	0	0	0
covid19a	2947642275	2019-MAY	2138217466	Corse E, 2002, Journal of Virology, V76, P1273, DOI 10.1128/JVI.76.3.1273-1284.2002	context	Palmitoylation of IBV E does not affect its localization to the Golgi region, as cysteine-mutated E proteins are indistinguishable from their palmitoylated counterparts [93] .	0	0.5196	0
covid19a	2947642275	2019-MAY	2146850348	Boscarino JA, 2008, Journal of Virology, V82, P2989, DOI 10.1128/JVI.01906-07	context	Double or triple mutation of the cysteine residues on the MHV-A59 E protein to alanine significantly reduces VLP formation [52, 117] .	0	0.5307	0
covid19a	2947642275	2019-MAY	2146850348	Boscarino JA, 2008, Journal of Virology, V82, P2989, DOI 10.1128/JVI.01906-07	context	However, transient expression of N was shown to substantially increase the production of virus-like particles (VLPs) in some CoVs, suggesting that it might not be required for envelope formation, but for complete virion formation instead [41, 42, 52, 53] .	0	0.8593	0.9434
covid19a	2947642275	2019-MAY	2009782062	Krijnselocker J, 1994, Journal of Cell Biology, V124, P55, DOI 10.1083/JCB.124.1.55	context	From there, virions bud into the lumen, navigate their way through the host secretory pathway, and ultimately egress from the cell [89, 90, 160, 161] .	0	0	0
covid19a	2947642275	2019-MAY	2802768045	Han J, 2018, Journal of Hepatology, V68, P0, DOI 10.1016/S0168-8278(18)31787-2	context	The focus so far has only been on HIV-1, RSV, and HCV [260, [262] [263] [264] [265] .	0	0	0
covid19a	2947642275	2019-MAY	2047703023	Premkumar A, 2004, FEBS Letters, V557, P99, DOI 10.1016/S0014-5793(03)01453-4	context	The preference simply appears to be for cations over anions [211] [212] [213] .	0	0.1785	0
covid19a	2947642275	2019-MAY	1536496588	Hay AJ, 1985, The EMBO Journal, V4, P3021, DOI 10.1002/J.1460-2075.1985.TB04038.X	context	In the same study, Schnell and Chou [215] showed that the anti-viral drug rimantadine exerts its anti-viral property by stabilising the M2 viroporin in its closed conformation and in doing so inhibits viral replication [209, 216] .	0	0	0
covid19a	2947642275	2019-MAY	2115919504	Yuan B, 2000, Journal of Virology, V74, P7250, DOI 10.1128/JVI.74.16.7250-7260.2000	context	This causes virions to have an uncharacteristically elongated morphology sometimes referred to as beads-on-a-string" and is seen in viruses that lack the necessary machinery to release the budded virion [179] [180] [181] [182] [183] ."	0	0	0
covid19a	2947642275	2019-MAY	2141803423	Schlessinger A, 2005, Proteins, V61, P115, DOI 10.1002/PROT.20587	context	This method is widely used in the prediction of hydrophobicity, flexibility and rigidity, secondary structure, and tertiary structure of proteins [104] [105] [106] [107] [108] .	0	0	0
covid19a	2947642275	2019-MAY	2165740172	Ye Y, 2007, Journal of Virology, V81, P3597, DOI 10.1128/JVI.01472-06	context	Interestingly, an amphipathic α-helix is predicted to be located in the TMD of CoV E and has even been confirmed in some of the CoVs [72, 76, 77, 135, 136, 138, 140, 159, 185, 186] .	0	0.1106	0
covid19a	2947642275	2019-MAY	2165740172	Ye Y, 2007, Journal of Virology, V81, P3597, DOI 10.1128/JVI.01472-06	context	The hydrophobic TMD of E is also crucial to the (2) release of virions [40, 53, 159] .	0	0	0
covid19a	2947642275	2019-MAY	2165740172	Ye Y, 2007, Journal of Virology, V81, P3597, DOI 10.1128/JVI.01472-06	context	The hydrophobic residues line the outside of the structure, oriented toward the phospholipids, while the inside of the pore is made up of the hydrophilic resides [140, 159, [201] [202] [203] [204] .	0	0	0.3038
covid19a	2947642275	2019-MAY	2165740172	Ye Y, 2007, Journal of Virology, V81, P3597, DOI 10.1128/JVI.01472-06	context	While the accumulation of E at the ERGIC points largely to a role in assembly and budding, only a small portion is incorporated into the viral envelope, suggesting that E has additional functions centred around the ER and Golgi region [66, 92, 109, 159] .	0	0.1683	0.3038
covid19a	2947642275	2019-MAY	2126953236	Zhang H, 2013, Retrovirology, V10, P136, DOI 10.1186/1742-4690-10-136	context	The focus so far has only been on HIV-1, RSV, and HCV [260, [262] [263] [264] [265] .	0	0	0
covid19a	2947642275	2019-MAY	1981860681	Wilson LE, 2004, Virology, V330, P322, DOI 10.1016/J.VIROL.2004.09.033	context	Similarly, the E protein of several CoVs possesses ion channel activity, though the only structural data of the CoV viroporin has been derived from SARS-CoV using synthetic peptides [75, 135, 136, 138, 217, 218] .	0	0	0
covid19a	2947642275	2019-MAY	1981860681	Wilson LE, 2004, Virology, V330, P322, DOI 10.1016/J.VIROL.2004.09.033	context	Synthetic peptides of SARS-CoV E, that resemble the CoV E viroporin, are able to transport Na + , K + , and chloride ions (Cl − ) but are more selective of Na + over K + and least selective of Cl − [217] .	0	0	0.4746
covid19a	2947642275	2019-MAY	1981860681	Wilson LE, 2004, Virology, V330, P322, DOI 10.1016/J.VIROL.2004.09.033	context	The CoV E viroporin is equally cation-selective when it comes to its ion-channelling properties, demonstrating a preference for the monovalent cations Na + and K + [217, 218] .	0	0	0
covid19a	2947642275	2019-MAY	2110524431	Narayanan K, 2000, Journal of Virology, V74, P8127, DOI 10.1128/JVI.74.17.8127-8134.2000	context	Binding of M to N stabilises the nucleocapsid (N protein-RNA complex), as well as the internal core of virions, and, ultimately, promotes completion of viral assembly [45, 58, 59] .	0	0	0
covid19a	2947642275	2019-MAY	2140338292	Lau SKP, 2005, Proceedings of the National Academy of Sciences of the United States of America, V102, P14040, DOI 10.1073/PNAS.0506735102	context	Some CoVs were originally found as enzootic infections, limited only to their natural animal hosts, but have crossed the animal-human species barrier and progressed to establish zoonotic diseases in humans [19] [20] [21] [22] [23] .	0	0	0.4746
covid19a	2947642275	2019-MAY	1992716708	Newman DJ, 2012, Journal of Natural Products, V75, P311, DOI 10.1021/NP200906S	context	6 ) [253] [254] [255] .	0	0	0
covid19a	2947642275	2019-MAY	2157861528	Tortorella D, 2000, Annual Review of Immunology, V18, P861, DOI 10.1146/ANNUREV.IMMUNOL.18.1.861	context	Some viral proteins disrupt components of the immune response pathways to disrupt the immune system and promote their viral evasion and pathogenesis [234] [235] [236] [237] .	0	0	0
covid19a	2947642275	2019-MAY	1969418464	Grosenbach DW, 1997, Journal of Biological Chemistry, V272, P1956, DOI 10.1074/JBC.272.3.1956	context	In the vaccinia virus, palmitoylation of its F13 L protein has been shown to be essential for targeting to the appropriate membranes [115] .	0	0	0
covid19a	2947642275	2019-MAY	2136070810	Arbely E, 2004, Journal of Molecular Biology, V341, P769, DOI 10.1016/J.JMB.2004.06.044	context	The CoV E protein is a short, integral membrane protein of 76-109 amino acids, ranging from 8.4 to 12 kDa in size [69] [70] [71] .	0	0	0
covid19a	2947642275	2019-MAY	2128679305	Cohen JR, 2011, Journal of Virology, V85, P5794, DOI 10.1128/JVI.00060-11	context	Building on this, Cohen, Lin [81] found that the Golgi complex-targeting information of the SARS-CoV E protein was also located in the C-terminus.	0	0	0
covid19a	2947642275	2019-MAY	2128679305	Cohen JR, 2011, Journal of Virology, V85, P5794, DOI 10.1128/JVI.00060-11	context	Concern has been raised over the possibility of epitope-tagged E proteins affecting its localisation, but both FLAG-tagged and untagged versions of SARS-CoV E demonstrate this distribution pattern [73, 81, 92] .	0.0791	0.3086	0.4746
covid19a	2947642275	2019-MAY	2128679305	Cohen JR, 2011, Journal of Virology, V85, P5794, DOI 10.1128/JVI.00060-11	context	This motif likely functions as a Golgi-complex targeting signal as mutation of this conserved proline was sufficient to disrupt the localization of a mutant chimeric protein to the Golgi complex and instead localized the protein to the plasma membrane [81] .	0	0.1727	0.0537
covid19a	2947642275	2019-MAY	2061191256	Torres J, 2006, Biophysical Journal, V91, P938, DOI 10.1529/BIOPHYSJ.105.080119	context	Interestingly, an amphipathic α-helix is predicted to be located in the TMD of CoV E and has even been confirmed in some of the CoVs [72, 76, 77, 135, 136, 138, 140, 159, 185, 186] .	0	0.1106	0
covid19a	2947642275	2019-MAY	2061191256	Torres J, 2006, Biophysical Journal, V91, P938, DOI 10.1529/BIOPHYSJ.105.080119	context	Mutation of the TMD residues asparagine 15 (N15) to alanine (N15A) and valine 25 (V25) to phenylalanine (V25F) have been found to abolish the ion channelling capability of CoV E viroporin, a structure dependent on its homopentameric conformation [75, 76, 138] .	0	0	0
covid19a	2947642275	2019-MAY	2061191256	Torres J, 2006, Biophysical Journal, V91, P938, DOI 10.1529/BIOPHYSJ.105.080119	context	Similarly, the E protein of several CoVs possesses ion channel activity, though the only structural data of the CoV viroporin has been derived from SARS-CoV using synthetic peptides [75, 135, 136, 138, 217, 218] .	0	0	0
covid19a	2947642275	2019-MAY	2061191256	Torres J, 2006, Biophysical Journal, V91, P938, DOI 10.1529/BIOPHYSJ.105.080119	context	Synthetic peptides of SARS-CoV E demonstrate that the TMD is responsible for its ion-conductive properties [135, 136, 138] .	0	0.2177	0
covid19a	2947642275	2019-MAY	2061191256	Torres J, 2006, Biophysical Journal, V91, P938, DOI 10.1529/BIOPHYSJ.105.080119	context	The ability of CoV E to assemble into homopentameric structures is clearly important in the formation of a functional CoV E viroporin [75, 76, [135] [136] [137] [138] 140] .	0	0	0
covid19a	2947642275	2019-MAY	2110425545	Nugent T, 2009, BMC Bioinformatics, V10, P159, DOI 10.1186/1471-2105-10-159	context	The coronaviral envelope consists predominantly of M while only a small portion of E is incorporated into the viral envelope of virions [100, 167, 168] .	0	0	0.3038
covid19a	2947642275	2019-MAY	2016143380	Hsieh P, 2005, Journal of Virology, V79, P13848, DOI 10.1128/JVI.79.22.13848-13855.2005	context	It has been shown that M and E are sufficient to drive VLP formation in many CoVs and that its production is further enhanced by the co-expression of N [42, 60, 63, 64, 141] .	0	0	0
covid19a	2947642275	2019-MAY	1597081910	Locker JK, 1992, Journal of Biological Chemistry, V267, P14094	context	Extensive electron microscopy (EM) studies conducted on M from a variety of CoVs provided no indication that M is capable of inducing membrane curvature on its own [51, 169, 170] .	0	0.0622	0
covid19a	2947642275	2019-MAY	2472203898	Basu J, 2004, Current Science, V87, P212	context	Palmitoylation functions in the subcellular trafficking of proteins between membrane compartments and can also modulate protein-protein interactions (PPIs) [110, 111] .	0	0.4376	0
covid19a	2947642275	2019-MAY	1994195919	Dediego ML, 2011, PLOS Pathogens, V7, P0, DOI 10.1371/JOURNAL.PPAT.1002315	context	However, cells infected with rSARS-CoV and rSARS-CoVΔE, a more biologically relevant system, demonstrated that SARS-CoV E may regulate the UPR as part of its pathogenesis [233] .	0	0.4617	0.415
covid19a	2947642275	2019-MAY	2070520449	Alvarez E, 2010, Virology, V402, P281, DOI 10.1016/J.VIROL.2010.03.015	context	Experimental data on a physical interaction between CoV S and E is extremely limited with the exception of one study, which showed that SARS-CoV S is an interacting partner of E [128] .	0	0	0
covid19a	2947642275	2019-MAY	2070520449	Alvarez E, 2010, Virology, V402, P281, DOI 10.1016/J.VIROL.2010.03.015	context	Independently, a ubiquitination assay further demonstrated that E can be ubiquitinated and that its ubiquitination status inversely correlates to its stability and half-life [128, 130] .	0	0.4376	0
covid19a	2947642275	2019-MAY	2070520449	Alvarez E, 2010, Virology, V402, P281, DOI 10.1016/J.VIROL.2010.03.015	context	Ubiquitination and its counterpart, deubiquitination, are well-characterised post-translational modifications with that serve to maintain homeostasis through the regulation of cellular protein levels and their functions [128] .	0	0	0
covid19a	2947642275	2019-MAY	1519235666	Sander O, 2006, BMC Bioinformatics, V7, P14, DOI 10.1186/1471-2105-7-14	context	This method is widely used in the prediction of hydrophobicity, flexibility and rigidity, secondary structure, and tertiary structure of proteins [104] [105] [106] [107] [108] .	0	0	0
covid19a	2947642275	2019-MAY	2111750260	Wong J, 2008, Journal of Virology, V82, P9143, DOI 10.1128/JVI.00641-08	context	Regarding CoVs, replication of TGEV is negatively regulated by autophagy [279] .	0	0	0
covid19a	2947642275	2019-MAY	1860382351	Craik DJ, 2013, Chemical Biology & Drug Design, V81, P136, DOI 10.1111/CBDD.12055	context	6 ) [253] [254] [255] .	0	0	0
covid19a	2947642275	2019-MAY	1860382351	Craik DJ, 2013, Chemical Biology & Drug Design, V81, P136, DOI 10.1111/CBDD.12055	context	Stapled peptides (1) can inhibit PPIs; (2) are more specific for their targets than small-molecule drugs, which also decreases the risk of unwanted side-effects; (3) can target diseases that are otherwise difficult to treat, referred to as undruggable"; (4) can be modified easily to enhance membrane permeability	potency	and half-life; (5) have a short market time [253	266	0	1.3127	0.0353	1
covid19a	2947642275	2019-MAY	1860382351	Craik DJ, 2013, Chemical Biology & Drug Design, V81, P136, DOI 10.1111/CBDD.12055	context	Such properties result in fewer side-effects but the size of these agents also restricts their ability to cross the membranes of target cells [253] .	0	0	0.4746
covid19a	2947642275	2019-MAY	1860382351	Craik DJ, 2013, Chemical Biology & Drug Design, V81, P136, DOI 10.1111/CBDD.12055	context	Therapies that use small-molecule drugs have the advantage of small size, which allows the drugs to cross cell membranes efficiently, but it also severely limits the selectivity and targeting capabilities of the drug, which often leads to undesired side-effects [253] .	0	0	0.4746
covid19a	2947642275	2019-MAY	76943504	Enjuanes L, 2011, recombinant live vaccines to protect against the severe acute respiratory syndrome coronavirus, V0, P73, DOI 10.1007/978-3-0346-0277-8_4	context	Live, attenuated vaccines and fusion inhibitors have proven promising, but both also require an intimate knowledge of CoV molecular biology [29, [31] [32] [33] [34] [35] [36] .	0	0	0.4746
covid19a	2947642275	2019-MAY	2119510088	Talloczy Z, 2006, Autophagy, V2, P24, DOI 10.4161/AUTO.2176	context	Left: The binding of biotin to avidin occurs in a deep groove, while the interaction between the human growth hormone (hGH) and the hGH receptor (hGHR) occurs over a larger, flatter area [254] a defence mechanism to promote viral propagation [274] [275] [276] .	0	0	0.3038
covid19a	2947642275	2019-MAY	2018577190	Agirre A, 2002, Journal of Biological Chemistry, V277, P40434, DOI 10.1074/JBC.M205393200	context	The hydrophobic residues line the outside of the structure, oriented toward the phospholipids, while the inside of the pore is made up of the hydrophilic resides [140, 159, [201] [202] [203] [204] .	0	0	0.3038
covid19a	2947642275	2019-MAY	2094875270	Mcbride R, 2014, Viruses, V6, P2991, DOI 10.3390/V6082991	context	Although N is largely involved in processes relating to the viral genome, it is also involved in other aspects of the CoV replication cycle and the host cellular response to viral infection [49] .	0	0	0.2832
covid19a	2947642275	2019-MAY	2071761665	Teoh KT, 2010, Molecular Biology of the Cell, V21, P3838, DOI 10.1091/MBC.E10-04-0338	context	Lastly, SARS-CoV E is implicated in the (3) pathogenesis of the virus [18, 82, 87] .	0	0.0702	0
covid19a	2947642275	2019-MAY	2071761665	Teoh KT, 2010, Molecular Biology of the Cell, V21, P3838, DOI 10.1091/MBC.E10-04-0338	context	Some interaction partners capable of binding to the PBM of SARS-CoV E have been identified and appears to be involved in the pathogenesis of SARS-CoV [18, 66, 82, 87] .	0	0.1785	0
covid19a	2947642275	2019-MAY	2071761665	Teoh KT, 2010, Molecular Biology of the Cell, V21, P3838, DOI 10.1091/MBC.E10-04-0338	context	Teoh, Siu [82] reported that the E-PALS1 interaction disrupts tight junctions in the lungs, suggesting a mechanism whereby SARS-CoV virions can breach the alveolar wall and develop into a systemic infection.	0	0.6058	0
covid19a	2947642275	2019-MAY	2071761665	Teoh KT, 2010, Molecular Biology of the Cell, V21, P3838, DOI 10.1091/MBC.E10-04-0338	context	The SARS-CoV E protein has recently been found to contain a binding motif known as the postsynaptic density protein 95 (PSD95)/Drosophila disc large tumour suppressor (Dlg1)/zonula occludens-1 protein (zo-1) (PDZ)-binding motif (PBM), located in the last four amino acids of the C terminus [82] .	0	0.242	0
covid19a	2947642275	2019-MAY	2071761665	Teoh KT, 2010, Molecular Biology of the Cell, V21, P3838, DOI 10.1091/MBC.E10-04-0338	context	The domain mediating this PPI was only identified later when the SARS-CoV E protein was shown to interact with the protein associated with Caenorhabditis elegans lin-7 protein 1 (PALS1) [82] .	0	0	0
covid19a	2947642275	2019-MAY	2071761665	Teoh KT, 2010, Molecular Biology of the Cell, V21, P3838, DOI 10.1091/MBC.E10-04-0338	context	To date, E has only been reported to interact with five host proteins, i.e. Bcl-xL, PALS1, syntenin, sodium/potassium (Na + /K + ) ATPase α-1 subunit, and stomatin [18, 66, 82, 87] .	0	0	0
covid19a	2947642275	2019-MAY	2076083257	Cromm PM, 2015, ACS Chemical Biology, V10, P1362, DOI 10.1021/CB501020R	context	Stapled peptides (1) can inhibit PPIs; (2) are more specific for their targets than small-molecule drugs, which also decreases the risk of unwanted side-effects; (3) can target diseases that are otherwise difficult to treat, referred to as undruggable"; (4) can be modified easily to enhance membrane permeability	potency	and half-life; (5) have a short market time [253	266	0	1.3127	0.0353	1
covid19a	2947642275	2019-MAY	2114646553	Chen K, 2006, Computational Intelligence in Bioinformatics and Computational Biology, V0, P1, DOI 10.1109/CIBCB.2006.330959	context	Conversely, helical structure formation can be affected by up to nine residues away from the central residue and would benefit from a larger window size [103] .	0	0.5932	0.0349
covid19a	2947642275	2019-MAY	2114646553	Chen K, 2006, Computational Intelligence in Bioinformatics and Computational Biology, V0, P1, DOI 10.1109/CIBCB.2006.330959	context	It is based on a window size that covers defined fragments of the amino acid sequence, rather than the whole sequence and takes into account that a given characteristic of an amino acid is not only determined by the residue itself, but also by the adjacent residues [103] .	0	0.5196	0.5914
covid19a	2947642275	2019-MAY	2553420457	Kim KY, 2017, Yonsei Medical Journal, V58, P174, DOI 10.3349/YMJ.2017.58.1.174	context	In recent years, it has become increasingly evident that human CoVs (HCoVs) are implicated in both URTIs and LRTIs, validating the importance of coronaviral research as agents of severe respiratory illnesses [7, 9, [15] [16] [17] .	0	0.0702	0
covid19a	2947642275	2019-MAY	2041174883	Majeau N, 2009, Journal of Biological Chemistry, V284, P33915, DOI 10.1074/JBC.M109.018549	context	The hepatitis C virus (HCV) nucleocapsid core protein binds to ER membranes in a palmitoylation-dependent manner for the formation of viral particles [116] .	0	0	0
covid19a	2947642275	2019-MAY	2030202169	Wilcox C, 1987, Science, V238, P1275, DOI 10.1126/SCIENCE.3685978	context	Linkage of myristic acid (C14:0) to the N-terminal of a glycine residue found on some viral, cellular, or bacterial proteins, is known as N-terminal myristoylation [120] [121] [122] [123] .	0	0.7727	0
covid19a	2947642275	2019-MAY	2151320496	Suzuki T, 2010, PLOS Pathogens, V6, P0, DOI 10.1371/JOURNAL.PPAT.1000801	context	5) [187, [205] [206] [207] .	0	0	0
covid19a	2947642275	2019-MAY	2018843223	Nietotorres JL, 2011, Virology, V415, P69, DOI 10.1016/J.VIROL.2011.03.029	context	Accordingly, the E protein is localized mainly to the ER and Golgicomplex where it participates in the assembly, budding, and intracellular trafficking of infectious virions [56, 66, 71, 91] .	0	0	0
covid19a	2947642275	2019-MAY	2018843223	Nietotorres JL, 2011, Virology, V415, P69, DOI 10.1016/J.VIROL.2011.03.029	context	Given the variety of different topologies, the number of TMDs for the CoV E protein have also been inconclusive.	0.0112	0	0
covid19a	2947642275	2019-MAY	2018843223	Nietotorres JL, 2011, Virology, V415, P69, DOI 10.1016/J.VIROL.2011.03.029	context	However, the untagged E protein exhibited the topological conformation of a single transmembrane-spanning protein, demonstrating that the topology may be altered by the presence of the Nterminal tag [66] .	0	0.4617	0.415
covid19a	2947642275	2019-MAY	2018843223	Nietotorres JL, 2011, Virology, V415, P69, DOI 10.1016/J.VIROL.2011.03.029	context	However, the use of epitope tags has been criticized for its interference with the properties or features of the tagged protein [41, 66] .	0	0.5307	0.415
covid19a	2947642275	2019-MAY	2018843223	Nietotorres JL, 2011, Virology, V415, P69, DOI 10.1016/J.VIROL.2011.03.029	context	Nieto-Torres, DeDiego [66] also investigated the subcellular localization of the SARS-CoV E protein using both transfected cells and infected cells and found that in both groups of cells E accumulated at the ER-Golgi, suggesting that the presence of the tag on E did not affect its localization.	0	0.6878	0
covid19a	2947642275	2019-MAY	2018843223	Nietotorres JL, 2011, Virology, V415, P69, DOI 10.1016/J.VIROL.2011.03.029	context	Nieto-Torres, DeDiego [66] suggested that the interaction of E with Na + /K + ATPase α-1 subunit and stomatin, 2 proteins involved in maintaining ionic homeostasis, could be responsible for the reduced levels and activity of human epithelial sodium channels.	0	0.4762	0
covid19a	2947642275	2019-MAY	2018843223	Nietotorres JL, 2011, Virology, V415, P69, DOI 10.1016/J.VIROL.2011.03.029	context	Some interaction partners capable of binding to the PBM of SARS-CoV E have been identified and appears to be involved in the pathogenesis of SARS-CoV [18, 66, 82, 87] .	0	0.1785	0
covid19a	2947642275	2019-MAY	2018843223	Nietotorres JL, 2011, Virology, V415, P69, DOI 10.1016/J.VIROL.2011.03.029	context	The majority of the protein is localised at the site of intracellular trafficking, viz. the ER, Golgi, and ERGIC, where it participates in CoV assembly and budding [66] .	0	0	0
covid19a	2947642275	2019-MAY	2018843223	Nietotorres JL, 2011, Virology, V415, P69, DOI 10.1016/J.VIROL.2011.03.029	context	To date, E has only been reported to interact with five host proteins, i.e. Bcl-xL, PALS1, syntenin, sodium/potassium (Na + /K + ) ATPase α-1 subunit, and stomatin [18, 66, 82, 87] .	0	0	0
covid19a	2947642275	2019-MAY	2018843223	Nietotorres JL, 2011, Virology, V415, P69, DOI 10.1016/J.VIROL.2011.03.029	context	While the accumulation of E at the ERGIC points largely to a role in assembly and budding, only a small portion is incorporated into the viral envelope, suggesting that E has additional functions centred around the ER and Golgi region [66, 92, 109, 159] .	0	0.1683	0.3038
covid19a	2947642275	2019-MAY	2030140279	Liao Y, 2006, Virology, V349, P264, DOI 10.1016/J.VIROL.2006.01.028	context	Concern has been raised over the possibility of epitope-tagged E proteins affecting its localisation, but both FLAG-tagged and untagged versions of SARS-CoV E demonstrate this distribution pattern [73, 81, 92] .	0.0791	0.3086	0.4746
covid19a	2947642275	2019-MAY	2030140279	Liao Y, 2006, Virology, V349, P264, DOI 10.1016/J.VIROL.2006.01.028	context	Interestingly, mutation of certain hydrophobic residues in the TMD along with all three cysteine residues of SARS-CoV E protein disrupted targeting to the Golgi [73] .	0	0	0
covid19a	2947642275	2019-MAY	2030140279	Liao Y, 2006, Virology, V349, P264, DOI 10.1016/J.VIROL.2006.01.028	context	Likewise, residue N48 in SARS-CoV E was also shown not to be glycosylated and proposed to be non-functional for the same reason [73] .	0	0.67	0
covid19a	2947642275	2019-MAY	2030140279	Liao Y, 2006, Virology, V349, P264, DOI 10.1016/J.VIROL.2006.01.028	context	Of the CoV E proteins, only IBV, SARS-CoV, and MHV have been found to be palmitoylated [73, 93, 117] .	0	0	0
covid19a	2947642275	2019-MAY	2030140279	Liao Y, 2006, Virology, V349, P264, DOI 10.1016/J.VIROL.2006.01.028	context	Substituting certain hydrophobic residues in the TMD with charged residues, significantly alters the electrophoretic migration rate of E to the extent that only monomers are observed [73] .	0	0	0
covid19a	2947642275	2019-MAY	2030140279	Liao Y, 2006, Virology, V349, P264, DOI 10.1016/J.VIROL.2006.01.028	context	The primary and secondary structure reveals that E has a short, hydrophilic amino terminus consisting of 7-12 amino acids, followed by a large hydrophobic transmembrane domain (TMD) of 25 amino acids, and ends with a long, hydrophilic carboxyl terminus, which comprises the majority of the protein ( Fig. 1 ) [1, 60, [72] [73] [74] [75] .	0	0	0
covid19a	2947642275	2019-MAY	2089198803	Ron D, 2007, Nature Reviews Molecular Cell Biology, V8, P519, DOI 10.1038/NRM2199	context	If, however, the UPR is prolonged and irreversible, apoptosis will be initiated [230] .	0	0.3958	0.415
covid19a	2947642275	2019-MAY	1976172896	Grice AL, 1997, FEBS Letters, V405, P299, DOI 10.1016/S0014-5793(97)00198-1	context	The hydrophobic residues line the outside of the structure, oriented toward the phospholipids, while the inside of the pore is made up of the hydrophilic resides [140, 159, [201] [202] [203] [204] .	0	0	0.3038
covid19a	2947642275	2019-MAY	2014859464	Song W, 2009, Journal of Biological Chemistry, V284, P7294, DOI 10.1074/JBC.M806816200	context	Viroporins are viralencoded membrane pore-forming proteins that can modulate cellular ion channels and have been suggested to regulate and function in multiple stages of the viral life cycle, from viral entry to assembly and release, and even pathogenesis [184, [187] [188] [189] [190] [191] [192] [193] [194] [195] [196] .	0	0.6037	0
covid19a	2947642275	2019-MAY	2440617698	Martyna A, 2016, Biochemistry, V55, P3493, DOI 10.1021/ACS.BIOCHEM.6B00539	context	The continuation of this cycle and repeated initiation of budding results in the formation of consecutive scission-defective virions that resemble beads on a string [180, 181] .	0	0	0
covid19a	2947642275	2019-MAY	2440617698	Martyna A, 2016, Biochemistry, V55, P3493, DOI 10.1021/ACS.BIOCHEM.6B00539	context	This causes virions to have an uncharacteristically elongated morphology sometimes referred to as beads-on-a-string" and is seen in viruses that lack the necessary machinery to release the budded virion [179] [180] [181] [182] [183] ."	0	0	0
covid19a	2947642275	2019-MAY	2116425205	Jong ASD, 2006, Journal of Biological Chemistry, V281, P14144, DOI 10.1074/JBC.M511766200	context	This protein also delays the transport of proteins along the secretory pathway by altering the Ca 2+ and H + concentrations of the Golgi and ER compartments and has been proposed to be a mechanism of immune evasion as well [239] .	0	0.1504	0
covid19a	2947642275	2019-MAY	2087619670	He M, 2012, Journal of Biological Chemistry, V287, P43995, DOI 10.1074/JBC.M112.417501	context	A number of integral membrane proteins are substrates for palmitoylation where the cysteine residues adjacent to the TMDs serve as the targets [118, 119] .	0	0	0
covid19a	2947642275	2019-MAY	2061768441	Jimenezguardeno JM, 2014, PLOS Pathogens, V10, P0, DOI 10.1371/JOURNAL.PPAT.1004320	context	3) [18] .	0	0	0
covid19a	2947642275	2019-MAY	2061768441	Jimenezguardeno JM, 2014, PLOS Pathogens, V10, P0, DOI 10.1371/JOURNAL.PPAT.1004320	context	Aside from this, it is of therapeutic importance that more E interaction partners be identified as inhibitors of p38 mitogen-activated protein kinase (MAPK) were shown to increase the survival rate of mice, protecting them from a lethal infection [18, 158] .	0	0	0
covid19a	2947642275	2019-MAY	2061768441	Jimenezguardeno JM, 2014, PLOS Pathogens, V10, P0, DOI 10.1371/JOURNAL.PPAT.1004320	context	Jimenez-Guardeño, Nieto-Torres [18] is the only group to have shown that E is a determinant of SARS-CoV pathogenesis in vivo.	0	0	0
covid19a	2947642275	2019-MAY	2061768441	Jimenezguardeno JM, 2014, PLOS Pathogens, V10, P0, DOI 10.1371/JOURNAL.PPAT.1004320	context	Lastly, SARS-CoV E is implicated in the (3) pathogenesis of the virus [18, 82, 87] .	0	0.0702	0
covid19a	2947642275	2019-MAY	2061768441	Jimenezguardeno JM, 2014, PLOS Pathogens, V10, P0, DOI 10.1371/JOURNAL.PPAT.1004320	context	Red blocks represent the potential location of the predicted PBM motif [18] were blocked from being secreted into the medium.	0	0.435	0
covid19a	2947642275	2019-MAY	2061768441	Jimenezguardeno JM, 2014, PLOS Pathogens, V10, P0, DOI 10.1371/JOURNAL.PPAT.1004320	context	Some interaction partners capable of binding to the PBM of SARS-CoV E have been identified and appears to be involved in the pathogenesis of SARS-CoV [18, 66, 82, 87] .	0	0.1785	0
covid19a	2947642275	2019-MAY	2061768441	Jimenezguardeno JM, 2014, PLOS Pathogens, V10, P0, DOI 10.1371/JOURNAL.PPAT.1004320	context	To date, E has only been reported to interact with five host proteins, i.e. Bcl-xL, PALS1, syntenin, sodium/potassium (Na + /K + ) ATPase α-1 subunit, and stomatin [18, 66, 82, 87] .	0	0	0
covid19a	2947642275	2019-MAY	2042061022	Walensky LD, 2014, Journal of Medicinal Chemistry, V57, P6275, DOI 10.1021/JM4011675	context	Stapled peptides fulfil these criteria to a large extent and have been applied to various human diseases and fields such as cancer, infections, metabolism, neurology, and endocrinology [256] [257] [258] [259] [260] .	0	0	0
covid19a	2947642275	2019-MAY	2032637363	Crawford SE, 2012, Proceedings of the National Academy of Sciences of the United States of America, V109, P201216539, DOI 10.1073/PNAS.1216539109	context	Considering these studies, along with the ability of SARS-CoV to channel Ca 2+ , it is not inconceivable that CoV E viroporin could induce autophagy in CoV-infected cells by increasing cytosolic Ca 2+ .	0.0002	0.8296	0
covid19a	2947642275	2019-MAY	2114129592	Rest JS, 2003, Infection, Genetics and Evolution, V3, P219, DOI 10.1016/J.MEEGID.2003.08.001	context	Some CoVs were originally found as enzootic infections, limited only to their natural animal hosts, but have crossed the animal-human species barrier and progressed to establish zoonotic diseases in humans [19] [20] [21] [22] [23] .	0	0	0.4746
covid19a	2947642275	2019-MAY	2347808503	Shen X, 2003, Acta Pharmacologica Sinica, V24, P505	context	Interestingly, an amphipathic α-helix is predicted to be located in the TMD of CoV E and has even been confirmed in some of the CoVs [72, 76, 77, 135, 136, 138, 140, 159, 185, 186] .	0	0.1106	0
covid19a	2947642275	2019-MAY	2067021363	Kilianski A, 2014, Antiviral Research, V101, P105, DOI 10.1016/J.ANTIVIRAL.2013.11.004	context	Clearly, the seriousness of these infections and the lack of effective, licensed treatments for CoV infections underpin the need for a more detailed and comprehensive understanding of coronaviral molecular biology, with a specific focus on both their structural proteins as well as their accessory proteins [26] [27] [28] [29] [30] .	0	0	0
covid19a	2947642275	2019-MAY	2067021363	Kilianski A, 2014, Antiviral Research, V101, P105, DOI 10.1016/J.ANTIVIRAL.2013.11.004	context	Identifying more interaction partners for CoV E could provide a more targeted therapeutic approach where licensed coronaviral treatments are currently ineffective [26] [27] [28] .	0	0.3101	0
covid19a	2947642275	2019-MAY	2067021363	Kilianski A, 2014, Antiviral Research, V101, P105, DOI 10.1016/J.ANTIVIRAL.2013.11.004	context	There are currently no effective, licensed therapies for HCoV infections and existing treatment strategies are generally limited to symptomatic treatment and supportive care [26] [27] [28] 247] .	0	0	0
covid19a	2947642275	2019-MAY	2011574819	Kanzawa N, 2006, FEBS Letters, V580, P6807, DOI 10.1016/J.FEBSLET.2006.11.046	context	Protein 7a, a structural protein unique to SARS-CoV, is incorporated into mature virions and plays an important part in the pathogenesis of SARS-CoV, where it functions to induce apoptosis, arrest the cell cycle, and promote the production of pro-inflammatory cytokines [144] [145] [146] [147] [148] .	0	0	0
covid19a	2947642275	2019-MAY	2033324724	Stevens FJ, 1999, Seminars in Cell & Developmental Biology, V10, P443, DOI 10.1006/SCDB.1999.0315	context	The ER can sustain a high load of protein content without being overwhelmed [228] .	0	0.4376	0
covid19a	2947642275	2019-MAY	149100299	Tooze J, 1984, European Journal of Cell Biology, V33, P281	context	Interestingly, localisation of N to the endoplasmic reticulum (ER)-Golgi region has proposed a function for it in assembly and budding [50, 51] .	0	0.1504	0
covid19a	2947642275	2019-MAY	2086837310	Gladue DP, 2012, Journal of Virology, V86, P6778, DOI 10.1128/JVI.00560-12	context	Although viroporins are not essential to viral replication, their absence does weaken or attenuate the virus and diminishes its pathogenic effects [35, [197] [198] [199] [200] .	0	1.0503	0.2832
covid19a	2947642275	2019-MAY	2000809649	Venkatagopalan P, 2015, Virology, V478, P75, DOI 10.1016/J.VIROL.2015.02.005	context	During the replication cycle, E is abundantly expressed inside the infected cell, but only a small portion is incorporated into the virion envelope [65] .	0	0	0.4746
covid19a	2947642275	2019-MAY	2000809649	Venkatagopalan P, 2015, Virology, V478, P75, DOI 10.1016/J.VIROL.2015.02.005	context	Lopez, Riffle [117] suggested that palmitoylation of the E protein might affect how it interacts with the membrane.	0	0.3376	0
covid19a	2947642275	2019-MAY	2102229939	Woo PCY, 2009, Experimental Biology and Medicine, V234, P1117, DOI 10.3181/0903-MR-94	context	They can also infect humans and cause disease to varying degrees, from upper respiratory tract infections (URTIs) resembling the common cold, to lower respiratory tract infections (LRTIs) such as bronchitis, pneumonia, and even severe acute respiratory syndrome (SARS) [5] [6] [7] [8] [9] [10] [11] [12] [13] [14] .	0	0.4376	0
covid19a	2947642275	2019-MAY	2149528591	Henderson LE, 1988, Journal of Virology, V62, P2587, DOI 10.1128/JVI.62.8.2587-2595.1988	context	Several viral proteins are myristoylated including the poliovirus VP4 protein, simian immunodeficiency virus (SIV) Gag protein, human immunodeficiency virus (HIV) negative regulatory factor (Nef) protein, and the pre-S1 protein of the hepatitis B virus (HBV) [124] [125] [126] [127] .	0	0	0
covid19a	2947642275	2019-MAY	2151142189	Keng C, 2011, Microbes and Infection, V13, P179, DOI 10.1016/J.MICINF.2010.10.017	context	Independently, a ubiquitination assay further demonstrated that E can be ubiquitinated and that its ubiquitination status inversely correlates to its stability and half-life [128, 130] .	0	0.4376	0
covid19a	2947642275	2019-MAY	2151142189	Keng C, 2011, Microbes and Infection, V13, P179, DOI 10.1016/J.MICINF.2010.10.017	context	Moreover, given the late expression of SARS-CoV accessory protein 8b, Keng, Åkerström [130] suggested that it might function to modulate viral production by down-regulating E production and in doing so maintain an optimal viral titre.	0	0.3376	0
covid19a	2947642275	2019-MAY	2075314905	Ortego J, 2007, Virology, V368, P296, DOI 10.1016/J.VIROL.2007.05.032	context	In comparison, the phenotype of VLPs made up of M and E are described as smooth and indistinguishable from, or resembling, wild type virions, placing this morphology in stark contrast to that observed of virions lacking E [37, 63, 64] .	0	0.5307	0
covid19a	2947642275	2019-MAY	2075314905	Ortego J, 2007, Virology, V368, P296, DOI 10.1016/J.VIROL.2007.05.032	context	More recently, however, it has become clear that some CoVs do not require the full ensemble of structural proteins to form a complete, infectious virion, suggesting that some structural proteins might be dispensable or that these CoVs might encode additional proteins with overlapping compensatory functions [35, 37, [39] [40] [41] [42] .	0	1.6557	0.415
covid19a	2947642275	2019-MAY	2075314905	Ortego J, 2007, Virology, V368, P296, DOI 10.1016/J.VIROL.2007.05.032	context	Recombinant CoVs have lacking E exhibit significantly reduced viral titres, crippled viral maturation, or yield propagation incompetent progeny, demonstrating the importance of E in virus production and maturation [35, 39, 40, 67, 68] .	0	0.5307	0
covid19a	2947642275	2019-MAY	2075314905	Ortego J, 2007, Virology, V368, P296, DOI 10.1016/J.VIROL.2007.05.032	context	Still, deleting the E gene from several recombinant CoVs does not halt virus production but rather cripples viral production severely or produces replication-competent but propagation-defective virions [35, 39, 40, 67, 68, 150, 165, 166] .	0	1.0503	1.2103
covid19a	2947642275	2019-MAY	2075314905	Ortego J, 2007, Virology, V368, P296, DOI 10.1016/J.VIROL.2007.05.032	context	The hydrophobic TMD of E is also crucial to the (2) release of virions [40, 53, 159] .	0	0	0
covid19a	2947642275	2019-MAY	2075314905	Ortego J, 2007, Virology, V368, P296, DOI 10.1016/J.VIROL.2007.05.032	context	Trafficking and maturation of TGEV virions is arrested without E [40] .	0	0	0
covid19a	2947642275	2019-MAY	2098918223	Li Y, 2014, Journal of Virology, V88, P11899, DOI 10.1128/JVI.00839-14	context	It is, however, interesting to note that, at a neutral pH, the ion selectivity of the respiratory syncytial virus (RSV) small hydrophobic (SH) protein can change from cationic to anionic [214] .	0	0.4376	0.415
covid19a	2947642275	2019-MAY	2004823446	Snijder EJ, 2006, Journal of Virology, V80, P5927, DOI 10.1128/JVI.02501-05	context	Coronavirus-infected cells contain several different membranous structures, including double-membrane vesicles (DMVs) and convoluted membranes (CMs) [172] [173] [174] [175] .	0	0	0
covid19a	2947642275	2019-MAY	2009398581	Yuan Q, 2006, FEBS Letters, V580, P3192, DOI 10.1016/J.FEBSLET.2006.04.076	context	A FLAG-tagged SARS-CoV E protein, Yuan, Liao [91] was reported to assume an N-and C-terminus cytoplasmic topology.	0	0.02	0
covid19a	2947642275	2019-MAY	2009398581	Yuan Q, 2006, FEBS Letters, V580, P3192, DOI 10.1016/J.FEBSLET.2006.04.076	context	Accordingly, the E protein is localized mainly to the ER and Golgicomplex where it participates in the assembly, budding, and intracellular trafficking of infectious virions [56, 66, 71, 91] .	0	0	0
covid19a	2947642275	2019-MAY	2009398581	Yuan Q, 2006, FEBS Letters, V580, P3192, DOI 10.1016/J.FEBSLET.2006.04.076	context	Other reports proposing the hairpin conformation have also made use of N-terminal epitopetagged CoV E proteins [91, 109] .	0	0.0042	0
covid19a	2947642275	2019-MAY	2054920621	Netland J, 2010, Virology, V399, P120, DOI 10.1016/J.VIROL.2010.01.004	context	A few studies have investigated the potential of rCoVs with a mutated E or lacking E, specifically focussing on SARS-and MERS-CoV, as live attenuated vaccine candidates with some promising results [34, 36, 165, 249, 250] .	0	0.8551	0
covid19a	2947642275	2019-MAY	2054920621	Netland J, 2010, Virology, V399, P120, DOI 10.1016/J.VIROL.2010.01.004	context	Live, attenuated vaccines and fusion inhibitors have proven promising, but both also require an intimate knowledge of CoV molecular biology [29, [31] [32] [33] [34] [35] [36] .	0	0	0.4746
covid19a	2947642275	2019-MAY	2067681225	Vabret A, 2008, Journal of Paediatrics and Child Health, V44, P176, DOI 10.1111/J.1440-1754.2007.01246.X	context	In recent years, it has become increasingly evident that human CoVs (HCoVs) are implicated in both URTIs and LRTIs, validating the importance of coronaviral research as agents of severe respiratory illnesses [7, 9, [15] [16] [17] .	0	0.0702	0
covid19a	2947642275	2019-MAY	2067681225	Vabret A, 2008, Journal of Paediatrics and Child Health, V44, P176, DOI 10.1111/J.1440-1754.2007.01246.X	context	They can also infect humans and cause disease to varying degrees, from upper respiratory tract infections (URTIs) resembling the common cold, to lower respiratory tract infections (LRTIs) such as bronchitis, pneumonia, and even severe acute respiratory syndrome (SARS) [5] [6] [7] [8] [9] [10] [11] [12] [13] [14] .	0	0.4376	0
covid19a	2947642275	2019-MAY	1978633697	Munz M, 2012, PLOS Computational Biology, V8, P0, DOI 10.1371/JOURNAL.PCBI.1002749	context	The PDZ domain is a protein-protein interaction module that can bind to the C-terminus of target proteins such as the cellular adapter proteins involved in host-cell processes important for viral infection [83] [84] [85] [86] .	0	0.4376	0
covid19a	2947642275	2019-MAY	2170036207	Saha A, 2009, Journal of Virology, V83, P4652, DOI 10.1128/JVI.02408-08	context	Viruses exploit the extensive network of their host cell’s signalling pathways to promote viral replication and propagation [251, 252] .	0	0	0
covid19a	2947642275	2019-MAY	1965956757	Curtis KM, 2002, Journal of Virology, V76, P1422, DOI 10.1128/JVI.76.3.1422-1434.2002	context	Recombinant CoVs have lacking E exhibit significantly reduced viral titres, crippled viral maturation, or yield propagation incompetent progeny, demonstrating the importance of E in virus production and maturation [35, 39, 40, 67, 68] .	0	0.5307	0
covid19a	2947642275	2019-MAY	1965956757	Curtis KM, 2002, Journal of Virology, V76, P1422, DOI 10.1128/JVI.76.3.1422-1434.2002	context	Still, deleting the E gene from several recombinant CoVs does not halt virus production but rather cripples viral production severely or produces replication-competent but propagation-defective virions [35, 39, 40, 67, 68, 150, 165, 166] .	0	1.0503	1.2103
covid19a	2947642275	2019-MAY	2148694924	Zviling M, 2005, Bioinformatics, V21, P2651, DOI 10.1093/BIOINFORMATICS/BTI405	context	This method is widely used in the prediction of hydrophobicity, flexibility and rigidity, secondary structure, and tertiary structure of proteins [104] [105] [106] [107] [108] .	0	0	0
covid19a	2947642275	2019-MAY	2155523942	Elden l, 2004, The Journal of Infectious Diseases, V189, P652, DOI 10.1086/381207	context	In recent years, it has become increasingly evident that human CoVs (HCoVs) are implicated in both URTIs and LRTIs, validating the importance of coronaviral research as agents of severe respiratory illnesses [7, 9, [15] [16] [17] .	0	0.0702	0
covid19a	2947642275	2019-MAY	1767006192	Westerbeck JW, 2015, Journal of Virology, V89, P9313, DOI 10.1128/JVI.01237-15	context	From there, virions bud into the lumen, navigate their way through the host secretory pathway, and ultimately egress from the cell [89, 90, 160, 161] .	0	0	0
covid19a	2947642275	2019-MAY	1767006192	Westerbeck JW, 2015, Journal of Virology, V89, P9313, DOI 10.1128/JVI.01237-15	context	Once in the lumen of the ERGIC, infectious virions make their way through the host secretory pathway to, ultimately, be released from the infected cell [90] .	0	0	0
covid19a	2947642275	2019-MAY	1767006192	Westerbeck JW, 2015, Journal of Virology, V89, P9313, DOI 10.1128/JVI.01237-15	context	This suggests that other viral proteins might affect or modulate the oligomerisation of IBV E. It is interesting to note that the M2 protein amphipathic helix motif was required for release of influenza A virus (IAV) particles, perhaps indicating that this motif might be required for the processes budding, scission, and for viroporin activity [181] .	0	1.5237	0
covid19a	2947642275	2019-MAY	1767006192	Westerbeck JW, 2015, Journal of Virology, V89, P9313, DOI 10.1128/JVI.01237-15	context	Westerbeck and Machamer [90] used both infected and transfected cells and reported the presence of two different forms of the IBV E protein, each associated with a specific function.	0	0	0
covid19a	2947642275	2019-MAY	2030412425	Hsu K, 2004, Molecular Cell, V14, P259, DOI 10.1016/S1097-2765(04)00183-2	context	Viroporins are viralencoded membrane pore-forming proteins that can modulate cellular ion channels and have been suggested to regulate and function in multiple stages of the viral life cycle, from viral entry to assembly and release, and even pathogenesis [184, [187] [188] [189] [190] [191] [192] [193] [194] [195] [196] .	0	0.6037	0
covid19a	2947642275	2019-MAY	1978511594	Bande F, 2015, Clinical & Developmental Immunology, V2015, P424860, DOI 10.1155/2015/424860	context	Coronaviruses primarily infect birds and mammals, causing a variety of lethal diseases that particularly impact the farming industry [3, 4] .	0	0	0
covid19a	2947642275	2019-MAY	1571379445	Nilsson I, 1993, Journal of Biological Chemistry, V268, P5798	context	However, this was found not to be the case, likely due to the proximity of the residue to the membrane [133] .	0	0.6922	0.415
[truncated: 110,167 more rows]
[truncated: 16 more columns]
